# Supplementary material for: A systematic review of methodological approaches for evaluating real-world effectiveness of COVID-19 vaccines: Advising resource-constrained settings
Source: PLoS One. 2022 Jan 11;17(1):e0261930. doi: 10.1371/journal.pone.0261930 (PMC8752025; doi:10.1371/journal.pone.0261930)
Supplement: S2 Appendix — (XLSX) [file pone.0261930.s002.xlsx]

## Sheet: Data extraction ALL
	No.	Author	Title	Type of Publication (e.g journal publication)	Year published	Country	Funding Source (publicly /privately funded)	Primary and secondary aim of the paper (from body of text, not the abstract)	Population (inclusion/exclusion criteria)	sample size (n) - total for inclusion and final for analysis	Study Designs	Study time frame (overall e.g. date/month for data collection)	Database(s)	Data publicly available? (yes/no)	Intervention (vaccine type, how many dose, other NPI)	Comparator	Outcomes definition (please add data collection technique e.g. PCR)	Variables	Measurement Methods (e.g. cumulative infection rates)	Descriptive analysis	Explanatory analysis (statistical model used)	Subgroup analysis (yes/no)	Analysis (subgroup)	Management of missing data and potential confounder (if any; exclusion, mean imputation, prior infection)	Chracterization of uncertainty (e.g. 95% CI, bootstrapping)	Length of follow-up time	Time of outcome assessment (e.g. ≥14 days post-vaccination)	Vaccination status assessment method (e.g. self-report, registry, etc.)	Results	Method of handling outcome misclassification error (e.g. restricted to specimens collected within 7-10 days post symptom onset)	Limitation (potential bias mentioned in the discussion part)	Compared to RCTs (yes/no)	Were analyses restricted to symptomatic cases?	Types of biases and method of minimisation (eg. healthcare seeking behaviour)	Variants of concern if stated	Ethical approval
NS	558	Lopez-Bernal J, Andrews N, Gower, C et al	Effectiveness of the Pfizer-BioNTech and Oxford-AstraZeneca vaccines on covid-19 related symptoms, hospital admissions, and mortality in older adults in England: test negative case-control study	Primary research	2021	England	This was an unfunded study using routine surveillance data sources	In this analysis we estimated the effect of vaccination with the BNT162b2 and ChAdOx1-S vaccines on confirmed symptomatic covid-19 in adults aged 70 years and older with one and two doses; estimated vaccine effectiveness against the B.1.1.7 variant; and estimated covid-19 hospital admissions and case fatality rates among vaccinated and unvaccinated people.	All adults aged 70 years or older in England (>7.5 million people) were eligible for inclusion.	Overall, 174 731 pillar 2 PCR tested samples were available for people who reported symptoms within 10 days of the sample date; 156 930 of these (89.8%) were successfully linked to vaccination data in NIMS. The negative control samples were from a total of 108 851 people.	Test negative case-control design (observational study)	PCR test results were extracted between 26 October 2020 and 21 February 2021. Immunisation data up to 19 February 2021 were included.	1) vaccination data from National Immunisation Management System, NIMS 2) hospital admission data from the Emergency Care Dataset	Not reported	Pfizer-BioNTech messenger RNA (mRNA) vaccine, BNT162b2, and Oxford-AstraZeneca adenovirus vector vaccine, ChAdOx1-S; 1 dose and 2 dose included.	No vaccination	1) PCR from community testing 2) Spike gene target failures 3) Vaccine effectiveness, defined as odds of vaccination in PCR confirmed cases compared with those who tested negative for SARS-CoV-2	Dependent variables were PCR confirmed cases, hospital admission within 14 days of positive test result, deaths within 21 days of positive test result. Independent variables were vaccination status and variant (S gene target failure) Confounders were age (in five year age groups), sex, ethnicity, geography (NHS region), index of multiple deprivation, care home residence, and week of symptom onset	PCR confirmed cases, hospital admission, deaths	Logistic regression analysis, proportional hazards survival analysis	Logistic regression was used to estimate the odds of vaccination in PCR confirmed cases compared with those who tested negative for SARS-CoV-2. Week of symptom onset was included in a crude model. Vaccination status was categorised as unvaccinated and the intervals (in days) between vaccination and symptom onset, to estimate odd ratios for each period. Number of people with covid-19 admitted to h…	yes	stratified by age, vaccine product, days after vaccination	Only those swabbed within 0-10 days of symptom onset were included because sensitivity of PCR testing. Individuals only contribute their first positive test result from 8 December (start of vaccination) and if they did not test positive in the previous six weeks. Participants contributed a maximum of three randomly chosen negative test results in the follow-up period after excluding any tests tak…	95% confidence interval, adjusted odds ratios by age and care home status	From start of vaccination (08 December 2020) to 19 February 2021. Vaccination status was categorised as unvaccinated and the following intervals (in days) between vaccination and symptom onset were selected: post-dose 1: 0-3, 4-6, 7-9, 10-13, 14-20, 21-27, 28-34, 35-41, and ≥42; and post-dose 2: 0-3, 4-6, 7-13, and ≥14. For ChAdOx1-S the final interval was ≥35 days because of the shorter follow-u…	- 10 to 13 days after vaccination - 14 days after the second dose a vaccination	National Immunisation Management System.	Vaccinations with BNT162b2 in 80 years and above, administered before 4 January: odds ratio of 0.41 (0.32 to 0.54), equivalent to 59% effectiveness, and 0.15 (0.11 to 0.21) from 14 days after the second dose, indicating a vaccine effectiveness of 85%. For BNT162b2 administered from 4 January: 0.39 (95% confidence interval 0.31 to 0.49) from 28 days after vaccination, equivalent to a vaccine effec…	Not mentioned	1) Individuals may have more risky behaviour after vaccination and presenting for vaccination may be a risk factor. 2) Symptoms are self-reported and may not be specific to covid-19 without clinician diagnosis. Furthermore, individuals may falsely report symptoms to have a test, which will include asymptomatic individuals in the symptomatic analysis and means that symptom onset dates are incorrec…	Yes	No	For better analysis and understanding how quickly a vaccine effect becomes apparent and when a full effect is first reached >> narrow follow-up windows (two periods each week up to 14 days and weekly thereafter): post-dose 1: 0-3, 4-6, 7-9, 10-13, 14-20, 21-27, 28-34, 35-41, and ≥42; and post-dose 2: 0-3, 4-6, 7-13, and ≥14.	dominance of B.1.1.7	The study protocol was subject to an internal review by the Public Health England Research Ethics and Governance Group and was found to be fully compliant with all regulatory requirements. As no regulatory issues were identified, and ethical review is not a requirement for this type of work, it was decided that a full ethical review would not be necessary.
NS	131	Vasileiou E, Simpson C, Shi T, et al	Interim findings from first-dose mass COVID-19 vaccination roll-out and COVID-19 hospital admissions in Scotland: a national prospective cohort study	Primary research	2021	Scotland	Publicly funded - UK Research and Innovation (Medical Research Council), Research and Innovation Industrial Strategy Challenge Fund, Health Data Research UK	To investigate the association between the first doses of the Pfizer-BioNTech and Oxford-AstraZeneca vaccines and hospital admissions in those with confirmed COVID-19 among high risk adults in Scotland	Inclusion criteria: individuals in Scotalnd. Exclusion criteria: individuals that had tested positive for PCR before Dec 8 2020	Data were available for 5.4 million people	Observational study using national surveillance data	Dec 8, 2020, to Feb 22, 2021	Early Pandemic Evaluation and Enhanced Surveillance of COVID-19—EAVE II—database, Scottish Morbidity Record 01 database, and Rapid Preliminary Inpatient Data.	No	First doses of the BNT162b2 mRNA COVID-19 (also known as the Pfizer–BioNTech) vaccine and ChAdOx1 (AZD1222; also known as the Oxford–AstraZeneca) vaccine	Hospital admissions due to COVID-19 or within 28 days of a positive rtPCR test	Vaccine effect, assessed as hospital admissions with COVID-19 as the main cause of admission, or hospital admission within 28 days of a positive rtPCR test for SARS-CoV-2 infection	Calendar time intervals by week; age groups in 5-year intervals, sex, deprivation, number of previous tests, comorbidity groups (type 1 and type 2 diabetes, high and low blood pressure, chronic obstructive pulmonary disease, chronic kidney disease, dementia, stroke, learning disorders, fractures, neurological conditions, chronic cardiac failure, asthma, epilepsy, blood cancer, liver cirrhosis, ve…	Hospital admissions due to laboratory-confirmed SARS-CoV-2 infection, or clinical diagnosis of COVID-19 on admission	Cox models and Poisson regression	Poisson regression adjusting for an offset representing the time at risk and time-dependent Cox models (considering the time at risk) were used to derive the rate ratios, hazard ratios, and 95% CIs for the association of vaccination with COVID-19 hospital admissions.	yes	stratified by vaccination status, vaccine type, and vaccine type stratified by age group	Both the Cox models and Poisson regression used sampling weights, which were used to correct for the size of the registered general practice population being greater than the population in Scotland. Dementia was included as a functional variable to adjust for the residual confounding in which vaccines were not offered to or were declined by the most frail. Falsification of exposure sensitivity an…	All statistical tests were two-tailed with a 5% significance level of p less than 0·05.	To end of study period (up to 2.5 months)	0–6, 7–13, 14–20, 21–27, 28–34, 35–41, and 42 or more days post-vaccination, and by the type of vaccinereceived	electronic health record data and national databases	Vaccine effect at 28–34 days post-vaccination against COVID-19 hospital admissions among those receiving the first dose of the vaccine BNT162b2 was 91% (95% CI 85–94) and for ChAdOx1 was 88%. For pooled analysis, At 28–34 days after vaccination, the vaccine effect estimate for those aged 18–64 years was 92% (95% CI 82–97) and for those aged 65–79 years was 93% (73–98). Vaccine effect for those ag…	developed a national linked dataset and have created a platform that allowed rapid access to and analysis of data on vaccination status and medical condition status from routinely collected electronic health record data and national databases	Only hospital admission was considered as an outcome, additional unmeasured cofounders could have influenced the estimates, the peak vaccine effect was not estimated for each vaccine, unable to compare effectes between vaccines, non-vaccine effects on hospital admissions could have resulted in potential bias	yes	No	- Additional non-vaccine effects on hospital admissions types of lockdowns change to full lockdowns instruction that those who recently had COVID-19, tested positive, or were self-isolating were asked to defer vaccination ChAdOx1 vaccine being predominantly used in older people and available only from Jan 4, 2021, giving less time for follow-up. Minimization: adjusted for time to adjust for any i…	no	Ethical approval was obtained from the National Research Ethics Service Committee, Southeast Scotland 02 (reference number, 12/SS/0201), and Public Benefit and Privacy Panel for Health and Social Care (reference number, 1920–0279).
NS	420	Tenforde M, Olson S, Self W, et al	Effectiveness of Pfizer-BioNTech and Moderna Vaccines Against COVID-19 Among Hospitalized Adults Aged ≥65 Years — United States, January–March 2021	Primary research	2021	USA	Not stated	evaluate the effectiveness of partial or full vaccination with Pfizer-BioNTech or Moderna vaccines against COVID-19–associated hospitalization was assessed among adults aged ≥65 years	Adults with COVID-19–like illness¶ admitted to 24 hospitals in 14 states within two networks (the Hospitalized Adult Influenza Vaccine Effectiveness Network [HAIVEN] and the Influenza and Other Viruses in the Acutely Ill [IVY] Network). Patients were eligible if they were aged ≥65 years on the date of hospital admission, received clinical testing for SARS-CoV-2 (the virus that causes COVID-19) by…	489 patients were eligible for participation, 72 (15%) of whom were excluded	Observational study	January 1–March 26, 2021	N/A	Not stated	Partial or full vaccination with Pfizer-BioNTech or Moderna vaccine	Not vaccinated	Hospitalisation and SARS-CoV-2 RT-PCR test Estimates of VE were calculated by comparing the odds of SARS-CoV-2 vaccination in case-patients and controls using the equation VE = 100% × (1 − odds ratio), determined from logistic regression models	U.S. Census region, calendar month, age (as a continuous variable), sex, and race/ethnicity	Percentage of positive PCR test among hospital admissions	none	none	yes	1) unvaccinated; 2) single-dose vaccinated <14 days before illness, defined as receipt of the first vaccine dose <14 days before COVID-19–like illness onset; 3) partially vaccinated, defined as receipt of 1 dose of a 2-dose vaccination series (Pfizer-BioNTech or Moderna vaccines) ≥14 days before illness onset or 2 doses, with the second dose received <14 days before illness onset; and 4) fully va…	Not reported	95% CI	3 months	1) unvaccinated, defined as no receipt of any SARS CoV-2 vaccine; 2) single-dose vaccinated <2 weeks before illness onset, defined as receipt of the first vaccine dose within 14 days before onset of COVID-like illness; 3) partially vaccinated, defined as receipt of 1 dose of a 2-dose vaccine series (Pfizer-BioNTech or Moderna) ≥14 days before illness onset or receipt of 2 doses, with the second d…	Self-report	Adjusted VE for full vaccination using Pfizer-BioNTech or Moderna vaccine was 94% (95% CI = 49%–99%), and adjusted VE for partial vaccination was 64% (95% CI = 28%–82%). There was no significant effect for receiving the first dose of a 2-dose COVID-19 vaccine series within 14 days before illness onset.	Not mentioned	First, the CIs for VE estimates were wide because of the small sample size, and the number of participants was too small to assess VE by vaccine product, age group, or underlying conditions. Second, as an interim analysis that included self-reported data, vaccination status might have been misclassified, or participants might have had imperfect recollection of vaccination or illness onset dates. …	yes	No	the CIs for VE estimates were wide because of the small sample size, and the number of participants was too small to assess VE by vaccine product, age group, or underly- ing conditions self-reported data selection bias and residual confounding cannot be excluded the participants were not geographically representative of the U.S. population. the case-control design infers protection based on assoc…	no	not stated
NS	1095	Eric J HaasC5:AH5	Impact and effectiveness of mRNA BNT162b2 vaccine against SARS-CoV-2 infections and COVID-19 cases, hospitalisations, and deaths following a nationwide vaccination campaign in Israel: an observational study using national surveillance data	primary	2021	Israel	The Israel MoH and Pfizer	1. To estimate of the effectiveness of two doses of BNT162b2 against a range of SARS-CoV-2 outcomes. 2.To evaluate the nationwide public-health impact following the widespread introduction of the vaccine.	residents of Israel (ie, the census population) aged 16 years and older.	All population that are in one of four nationwide medical insurance programmes that operate as health maintenance organisations:14 Clalit (in which 54% of the population are enrolled), Maccabi (26%), Meuhedet (12%), and Leumit (8%).	observational study using national surveillance data	Jan 24 to April 3, 2021	nationwide surveillance data	No. However, requests for data should be made to the Ministry of Health of Israel. Aggregated surveillance data are freely available online at https://data.gov.il/dataset/covid-19.	BNT162b2, 2 doses	Non-vaccinated	asymptomatic infections and five other hierarchical laboratoryconfirmed outcomes: all SARS-CoV-2 infections (symptomatic and asymptomatic), symptomatic COVID-19 cases, and COVID-19-related hospitalisations, severe or critical hospitalisations (including those who died), and deaths. (cases confirmed by nasopharyngeal swab with real time PCR) SARS-CoV-2 testing is free-of-charge and widely availabl…	Age, sex, and calendar week	cumulative infection rates and vaccine effectiveness was calculated by (1-IRR)*100	None	a negative binomial regression model was used to derive incidence rate ratios (IRRs) with 95% Cis	yes	Anaalysis was stratified bt age groups	Multivariated and stratified analysis according age groups	95% CI	2 months	At least 7 days after 2nd dose	national surveillance data	Vaccine effectiveness are 95∙3% (94∙9–95∙7), 91∙5% (90∙7–92∙2), 97∙0% (96∙7–97∙2), 97∙2% (96∙8–97∙5), 97∙5% (97∙1–97∙8), 96∙7% (96∙0–97∙3) for SAR-CoV-2 infection, asymptomatic infection, symptomatic COVID-19, Hospitalization, Severe COVID-19, and death.	excluding the small number of people who were initially reported to be asymptomatic but were later hospitalised for or died from COVID-19, some presymptomatic individuals who later developed symptoms without being hospitalised or dying might still have been included.	Unmeasured differences between vaccinated and unvaccinated persons (eg, different test-seeking behaviours or levels of adherence to non-pharmaceutical interventions) which might have confounded our vaccine effectiveness estimates. Misclassification of exposures and outcomes. Generalizability issue	No	No	Israel’s SARS-CoV-2 testing policy was different for unvaccinated and vaccinated individuals during the study period. At 7 days after the second dose, vaccinated individuals were exempt from the SARS-CoV-2 testing required of individuals who either had contact with a laboratory-confirmed case or returned from travel abroad. No minimization mentioned		The analysis plan for this study was internally reviewed by senior management in the MoH Public Health Services and found to be compliant with all regulatory requirements including the MoH guidelines for human subject research. As no regulatory issues were identified, it was decided that a full ethical review was not necessary.
NS	2109	E. Sansone,	Effectiveness of BNT162b2 vaccine against the B.1.1.7 variant of SARS-CoV-2 among healthcare workers in Brescia, Italy	primary	2021	Italy	Not reported	To evaluate the effectiveness of BNT162b2 among HCWs especially for the B.1.1.7 variant.	Health care workers in Brescia, Italy.	6904 health care workers	Observational study	25 th January 2021 and 13 th April 2021	No database used and not stated how to select the participants	Not reported	BNT162b2, 2 doses	Non-vaccinated	SARS-CoV-2 positive cases confirmed by nasopharyngeal swab and real time PCR	None	Cumulative standardised incidence per 10,000 people	None	None	yes	analysis risk of symptomatic COVID-19 infection among vaccinated and non-vaccinated HCWs	Not reported	No	2 months	At least 7 days after 2nd dose	Hospital database	Vaccinated HCWs were at lower infection risk as compared to unvaccinated HCWs (by 2.6-folds), and even to a greater extent (6.2 folds) if compared to the general population. Vaccinated HCWs had lower risk of symptomatic COVID-19 than unvaccinated HCWs with OR of 0.39 (0.17-0.91); p < 0.05.	Not mentioned	Not reported	No	Yes	Not mentioned	Among vaccinated HCWs, gene sequencing was successful in five cases only, 4 B.1.1.7 and 1 B1.525 variants.	Not stated
NB	2749	Jocelyn Keehner	SARS-CoV-2 Infection after Vaccination in Health Care Workers in California	primary	2021	U.S.	Not reported	Not clearly stated but maybe to estimate the percentage of SAR-CoV2 infection among HCWs who received COVID vaccination	HCWs in the University of California, San Diego (UCSD) and the University of California, Los Angeles (UCLA)	36659 HCWs	Observational study using electronic employee health record system at UCSD and UCLA	December 16, 2020, through February 9, 2021	electronic employee health record system at UCSD and UCLA	Not reported	Not clearly stated but maybe mRNA-1273 vaccine (Moderna) and BNT162b2 vaccine (Pfizer)	No comparator	SARS-CoV-2 positive cases confirmed by nasopharyngeal swab and real time PCR	None	Percent of SARS-CoV-2 positive cases among vaccinated HCWs	None	None	no	non	Not reported	No	2 months	1-7, 8-14 and 15 or more	electronic employee health record system	the absolute risk of testing positive for SARS-CoV-2 after vaccination was 1.19% among health care workers at UCSD and 0.97% among those at UCLA	Not mentioned	Not reported	Yes, these rates are higher than the risks reported in the trials of mRNA-1273 vaccine1 and BNT162b2 vaccine.	No	Not mentioned	No specific variants	Exemption from institutional review board approval was obtained
NB	409	Mark G. Thompson	COVID-19 Vaccines in Preventing SARS-CoV-2 Infection Among Health Care Personnel, First Responders, and Other Essential and Frontline Workers — Eight U.S. Locations, December 2020–March 2021	primary	2021	U.S.	Not reported	To evaluate the effectiveness of BNT162b2 and mRNA-1273 (Moderna) among primary health care personnel , first responders , and other essential and frontline workers	HCWs , first responders, and frontline worker in Phoenix, Tucson, and other areas in Arizona; Miami, Florida; Duluth, Minnesota; Portland, Oregon; Temple, Texas; and Salt Lake City, Utah	3950	Observational study (cohort study)	December 14–18, 2020 and March 13, 2021.	No database used	Not reported	mRNA-1273 vaccine (Moderna) 2 doses and BNT162b2 vaccine (Pfizer) 2 doses	Non vaccinated person	SARS-CoV-2 positive cases confirmed by nasopharyngeal swab and real time PCR. Active surveillance for symptoms consistent with COVID-19–associated illness (defined as fever, chills, cough, shortness of breath, sore throat, diarrhea, muscle aches, or loss of smell or taste) occurred through weekly text messages, e-mails, and direct participant or medical record reports. Participants self-collected…	Fully and partially vaccinated, Study site, Sex, age, ethnicity, occupation	Incidence rate and vaccine effectiveness was calculated as 100% × (1−hazard ratio)	None	Hazard ratios were estimated by the Andersen-Gill extension of the Cox proportional hazards model	Yes	fully vaccinated and partially vaccinated	Not reported	95% CI	3 months	Hazard ratios of unvaccinated person-days to partial immunization person-days (≥14 days after first dose and before second dose) and to full immunization person-days (≥14 days after second dose) were calculated separately	self-report in electronic surveys, by telephone interviews, and through direct upload of vaccine card images at all sites; records were also extracted from electronic medical records	Estimated adjusted vaccine effectiveness of full immunization was 90% (95% CI = 68%–97%); vaccine effectiveness of partial immunization was 80% (95% CI = 59%–90%).	Not mentioned	First, vaccine effectiveness point estimates should be interpreted with caution given the moderately wide CIs attributable in part to the limited number of postimmunization PCR-confirmed infections observed. Second, this also precluded making product-specific vaccine effectiveness estimates and limited the ability to adjust for potential confounders; however, effects were largely unchanged when s…	Yes	No	Not mentioned	No specific variants	Not sated
NB	1189	Massimo Fabiani1 , Mauro Ramigni2 , Valentina Gobbetto² , Alberto Mateo-Urdiales1,3 , Patrizio Pezzotti¹ , Cinzia Piovesan	Effectiveness of the Comirnaty (BNT162b2, BioNTech/Pfizer) vaccine in preventing SARS-CoV-2 infection among healthcare workers, Treviso province, Veneto region, Italy, 27 December 2020 to 24 March 2021	Journal (Rapid Communication)	2021	Italy	Unclear (but no COI)	Based on surveillance data, this study aimed to estimate the effectiveness of the Comirnaty vaccine in preventing severe acute respiratory syndrome coronavirus 2 (SARSCoV-2) infection in frontline HCW employed at the local health unit that serves the entire province of Treviso in the Veneto region (LHU-TV)	frontline HCW employed at the local health unit that serves the entire province of Treviso in the Veneto region (LHU-TV)	Total = 9,878; Final N for analysis = 6,423 HCW (after exclusion of 1,285 (13.0%) HCW infected with SARSCoV- 2 before the vaccination campaign, and 2,170 (22.0%) HCW working outside hospitals and district outpatient centres or who were support and administrative staff)	Retrospective cohort study	27 December 2020 to 24 March 2021	Local COVID-19 surveillance database	Unclear	The Comirnaty, (BNT162b2, BioNTech/Pfizer, Mainz, Germany/New York, United States); Recommended administration was two doses 21 days apart	No vaccine	SARS-CoV-2 infection, based on a positive antigenic test	Age, sex, professional category, work context (hospital or district outpatient centre)	cumulative probability of SARS-CoV-2 infection; relative risks of non-vaccinated; number of infection; incidence; Crude VE; adjusted VE	Mean; proportion; time-to-event analysis showing cumulative probability of infection;; trend of COVID-19 associated hospital admissions in the study area	Log binomial regression model for adjusted relative risks of non-vaccination compared to those with 1 or 2 doses; multivariable Cox proportional hazard model	yes	By number of doses (1 or 2 doses) vs none	Not mentioned missing data, but adjusted for potential confounders based on data available	95% CI	21 days after 1st dose; 7 days after 2nd dose	In the time interval of 14–21 days after the administration of the first dose; In the time intervalof at least7 days after the administration of the second dose	local COVID19 surveillance database	Vaccine effectiveness in preventing SARS-CoV-2 infection was 84% (95% CI: 40-96) after 21 days from the first dose administration, and 95% (95% CI: 62-99) at least 7 days from the second dose; VE in preventing symptomatic infections during 1-14 days and 15-28 days from the first dose = 40% (95% CI: 9-60) and 86% (95% CI: 33-97), respectively	Not mentioned	1) only HCWs were included and cannot be assumed as representative of the general population; 2) the date of testing was not recorded in case of a negative result, and we were therefore unable to assess adherence to routine testing; 3) the analysis may miss mild or asymptomatci infections undetectable through the first-line antigenic test	no	No	Not mentioned	NA	The dissemination of COVID-19 surveillance data was authorised by the Italian Presidency of the Council of Ministers on 27 February 2020 (Ordinance no. 640)
NB	723	Alyson M. Cavanaugh, DPT, PhD1,2; Sarah Fortier, MPH2; Patricia Lewis2; Vaneet Arora, MD2; Matt Johnson2; Karim George2; Joshua Tobias, PhD2; Stephanie Lunn, MPH2; Taylor Miller, MPH2; Douglas Thoroughman, PhD2,3; Kevin B. Spicer, MD, PhD2,4	COVID-19 Outbreak Associated with a SARS-CoV-2 R.1 Lineage Variant in a Skilled Nursing Facility After Vaccination Program — Kentucky, March 2021	Morbidity and Mortality Weekly Report (CDC)	2021	USA	Unclear (but no COI)	The Kentucky Department for Public Health (KDPH) and a local health department investigated a COVID-19 outbreak in a SNF that occurred after all residents and health care personnel (HCP) had been offered vaccination	Residents and health care personnel (HCP) in a Skilled Nursing Facility	Final N for analysis: 189 (127 vaccinated with 2 doses of Pfizer; and 62 unvaccinated); Excluded those with only 1 dose or 2 doses but < 14 days	Retrospective cohort study	January 10 to March 1, 2021	Immunization registry review; facility interviews; medical records reviews	Unclear	Pfizer-BioNTech mRNA vaccine (complete 2 doses)	No vaccine	SARS-CoV-2 infection, symptomatic COVID-19, hospitalization, and death	Unclear	Number of infection, symptomatic infection, hopsitalization, death, relative risk, vaccine effectiveness (1-RR*100)	Number of cases over time	Did not specify but reported RR with 95% CI	yes	included all vaccinated person with a 7-day threshold (instead of 14 days) so can compare to clinical trials results	Not mentioned	95% CI	14 days after 2nd dose	7-day threshold	immunization registry review and facility interviews	In a COVID-19 outbreak at a Kentucky SNF involving a newly introduced variant to the region, unvaccinated residents and health care personnel (HCP) had 3.0 and 4.1 times the risk of infection as did vaccinated residents and HCP. Vaccine was 86.5% protective against symptomatic illness among residents and 87.1% protective among HCP	7-day threshold	1) participants who declined vaccination might be different from those who consented to vaccination; did not control for underlying health conditions; 2) limited generalizability to similar context; 3) some asymptomatic case may not be identified due to reduced sensitivity of antigen testing	yes	Yes	Not mentioned	yes, R.1 lineage variant - currently not CDC variant of concern or interest, but have several mutations of importance	This activity was reviewed by CDC and was conducted consistent with applicable federal law and CDC policy..
NB	1086	Victoria Jane Hall, Sarah Foulkes, Ayoub Saei, Nick Andrews, Blanche Oguti, Andre Charlett, Edgar Wellington, Julia Stowe, Natalie Gillson, Ana Atti, Jasmin Islam, Ioannis Karagiannis, Katie Munro, Jameel Khawam, Meera A Chand, Colin S Brown, Mary Ramsay, Jamie Lopez-Bernal, Susan Hopkins, and the SIREN Study Group*	COVID-19 vaccine coverage in health-care workers in England and effectiveness of BNT162b2 mRNA vaccine against infection (SIREN): a prospective, multicentre, cohort study	Original research	2021	England	Public (Public Health England, UK Department of Health and Social Care, and the National Institute for Health Research)	The SARS-CoV-2 Immunity and Reinfection Evaluation (SIREN) Study is a large, multicentre prospective cohort study of health-care workers and support staff in publicly funded National Health Service (NHS) hospitals in the UK. This study presents an interim analysis of the early vaccine effectiveness of the BNT162b2 vaccine against all (asymptomatic and symptomatic) infection in January, 2021; Also…	Health-care workers, support staff, and administrative staff (aged ≥18 years) working at hospital sites participating in SIREN who could provide written informed consent and anticipated remaining engaged in follow-up for 12 months were eligible to join SIREN. Participants were excluded from this analysis if they had no PCR tests after Dec 7, 2020, or had insufficient PCR and antibody data to comp…	Total = 29,378; Final N for analysis = 23,324 participants from 104 hospitals with a median age of 46.1	The SIREN study was a prospective, multicentre, cohort study among staff working in publicly-funded NHS hospitals across the UK	Dec 7, 2020; to Feb 5, 2021	Vaccination data were obtained directly from participants completing the enrolment and follow-up questionnaires and from linkage on personal identifiable information (NHS number, surname, date of birth, and postcode) to the National Immunisation Management System, the registry of COVID-19 vaccination in England	Yes (The metadata will be available through the Health Data Research UK CO-CONNECT platform and available for secondary analysis once the SIREN study has completed reporting)	The Comirnaty, (BNT162b2, BioNTech/Pfizer); 21 days after 1st dosease; 7 days after 2nd dose	Not vaccinated	The primary outcome for the vaccine effectiveness analysis was SARS-CoV-2 infection confirmed by a PCR test, defined as a new PCR positive result during follow-up for the negative cohort and a reinfection during the followup in the positive cohort, irrespective of symptom status The outcome for the vaccine coverage analysis was the binary ever vaccinated variable	The fixed covariates in the model were age, ethnicity, comorbidities, region, job role, frequency of COVID-19 patient contact, patient-facing role, and workplace setting	Cumulative vaccine effectiveness after suitable intervals (21 days post-first dose and 7 days post-second dose); number of PCR positives; incidence density per 10,000 person-days; total person-time in days, number of cases; Hazard ratio	Number of vaccination over time; mean, proportion describing the study population and by vaccination status (2 doses vs none)	A piecewise exponential hazard mixed effects model (shared frailty-type model) and Poisson distribution (log link) to calculate hazard ratios to compare time-to-infection in unvaccinated and vaccinated participants to estimate the impact of the BNT162b2 vaccine on infection (including asymptomatic and symptomatic as the primary outcome); adjusting for time-dependent covariates (how number of vacc…	yes	1) the positive cohort (antibody-positive or history of infection [indicated by previous positivity of antibody or PCR tests]); or 2) the negative cohort (antibody negative with no previous positive test) at the beginning of the follow-up period (Dec 7, 2020)	Full model was adjusted for site as a random effect, period, and eight fixed effects: age, gender, ethnicity, comorbidities, job role, frequency of contact with COVID-19 patients, employed in a patient facing role, and occupational exposure	95% CI	For outcome: 8 weeks after first dose For vaccine: 21 days after 1st dose; 7 days after 2nd dose	Because symptomatic testing was done at any time during the presentation of symptoms, the most recent days could be biased towards symptomatic testing; therefore, the end of follow-up was defined at a date 2 days before the last date samples were available	registry of COVID-19 vaccination in England	Vaccine effectiveness against all (symptomatic and asymptomatic) infection for the BNT162b2 vaccine to be 70% 21 days after the first dose, which increased to 85% 7 days after the second dose	if a participant had an unreliable date of a second dose (eg, a second dose administered before a first dose or administered less than 19 days after the first dose) their follow-up time was censored at the date of the suspect second dose.	1) may missed infections during follow-up, depending on the timing of the infection relative to PCR testing or PCR sensitivity; 2) do not have the power to do a stratified analysis of vaccine effectiveness by symptom status; 3) potential recall bias as symptom status were obtained from self-completed questionnaires at 14-day intervals; 4) SIREN cohort is composed of working-age adults so may limi…	yes	No	We defined the end of follow-up in those who were not positive cases as the date of a negative test or Feb 5, 2021, if the test was after this date, to avoid immortal time bias; It is possible that we missed infections during followup, depending on the timing of the infection relative to PCR testing or PCR sensitivity. The testing frequency in our vaccinated population was slightly higher than in…	B.1.1.7 variant in England	The study protocol was approved by the Berkshire Research Ethics Committee on May 22, 2020; the vaccine Amendment was approved on Dec 23, 2020
KA	805	Beneson, S., Oster, Y., Cohen, M., Nir-Paz, R.	BNT162b2 mRNA Covid-19 Vaccine Effectiveness among Health Care Workers	Correspondence	2021	Israel	Unclear	The study examined vaccine effectiveness among health care workers at the Hadassah Hebrew University Medical Center (HHUMC), a two-campus medical center in Jerusalem that employs 6680 people	Health care workers (HCWs)	Total = 6,680 HCWs; Of those, 5,297 were vaccinated by Dec 20, 2020	Descriptive report of number of vaccination and cases	8 weeks after Dec 20, 2020	Not specified but may be the hospital databases as the focus was on HCWs in the hospital	Unclear	The Comirnaty, (BNT162b2, BioNTech/Pfizer); 21 days between 1st and 2nd dose	Did not receive 2nd dose	Number of vaccinated people; Incidence of COVID-19	weeks after vaccination	Number of HCWs = number at risk (those who were not infected during the previous week); Number of vaccinated HCWs (1st dose, 2nd dose) by week; Weekly incidence of COVID-19 from 1st dose, based on positive results on testing	Weekly number of vaccination and incidence of COVID-19 over a 8-week period after December 20, 2020	Not reported	yes	By testing site, at either hospital or community clinics	Not reported	Not reported	8 weeks after first dose (Dec 20, 2020)	collect all time point and compare incidence rate between weeks after vaccination	record from the Human Resources Department	Among the vaccinated workers, the weekly incidence of COVID-19 since the first dose declined notably after the second week; the incidence of infection continued to decrease dramatically and then remained low after the fourth week	Not mentioned	Systematic testing of all vaccinated HCWs was not performed; therefore, some positive cases may have been missed;	no	no	after second dose of vaccination; no mandated PCR screenings: underdiagnosed COVID-19 --> - HCWs were still instructed to be tested following every mild symptom - HCWs were required to be tested following exposure to previously unknown patients or colleagues	B.1.1.7	Not reported
KA	513	Martínez-Baz, I., Miqueleiz, A., Casado, I., Navascués, A., Trobajo-Sanmartín, C., Burgui, C., ... & Castilla, J.	Effectiveness of COVID-19 vaccines in preventing SARS-CoV-2 infection and hospitalisation, Navarre, Spain, January to April 2021	Rapid communication in Europe's journal on infectious disease surveillance, epidemiology, prevention and control	2021	Spain	Public sources: The Horizon 2020 program of the European Commission (I-MOVE-COVID-19, grant agreement No 101003673), and by the Carlos III Institute of Health with the European Regional Development Fund (COV20/00542)	to estimate the effectiveness of COVID-19 vaccines in preventing confirmed SARS-CoV-2 infections, symptomatic confirmed SARS-CoV-2 infections and COVID-19 hospitalisations in adults (≥ 18 years old) who had had close contact to a person with confirmed SARS-CoV-2 infection.	individuals aged ≥ 18 years covered by the Navarre Health Service, who had been close contacts of laboratory-confirmed COVID-19 cases / close contacts with a positive test for SARS-CoV-2 before January 2021, nursing home residents and those who did not complete the testing protocol were excluded from the study. Contacts who had received the first dose < 14 days before testing were excluded from t…	20,961 close contacts, 7,240 (34.5%) were confirmed as infected with SARS-CoV-2, with 5,467 (26.1%) having symptomatic infections, and 559 (2.7%) needing hospitalisation for COVID-19	prospective cohort study	January to April 2021	na	No (TBC)	Comirnaty (BNT162b2 mRNA, BioNTech-Pfizer, Mainz, Germany/New York, United States (US)), Moderna COVID-19 Vaccine (mRNA-1273, Moderna, Cambridge, US) and Vaxzevria (ChAdOx1 nCoV-19, Oxford-AstraZeneca, Cambridge, United Kingdom)	no	reverse-transcription (RT)-PCR for SARS-CoV-2 in nasopharynx samples initially and 10 days after the last contact. In symptomatic contacts, a positive antigen test within 5 days from the symptom onset was also considered confirmatory of SARS-CoV-2 infection	age groups, sex, major chronic condition, contact setting (household or other) and month	The incidences of SARS-CoV-2 infection, symptomatic COVID-19 and hospitalisation were compared by COVID-19 vaccination status	2x2 table	the Cox regression provided estimates of the crude and adjusted relative risks (RR) with 95% confidence intervals (CI) . Vaccine effectiveness (VE) was estimated as a percentage: (1 − adjusted RR) × 100. Interaction between vaccination status and age group was tested.	yes	two doses vs one dose	not stated	95% CI	4 months	>14 days after first dose	all individuals aged ≥ 18 years covered by the Navarre Health Service (no further explaination)	COVID-19 VE of one and two doses were, respectively, 35% (95% CI: 25 to 44) and 66% (95% CI: 57 to 74) against SARS-CoV-2 infections. VE estimates improved against symptomatic COVID-19 (42%; 95% CI: 31 to 52, and 82%; 95% CI: 74 to 88, respectively), and were even higher against hospitalised cases (72%; 95% CI: 47 to 85, and 95%; 95% CI: 62 to 99). Among people vaccinated with one dose, the secon…	2 days before the onset of symptoms in the case to 10 days after the onset of symptoms, or in the 2 days before the sample, which led to confirmation was taken, to 10 days after the sample was taken for asymptomatic cases	The proportion of vaccinated persons was low. As no contact had received two doses of Vaxzevria. Some close contacts who had received the first dose < 14 days before testing could have been unnecessarily excluded. Comparison of brands should be avoided since they were not randomly distributed.	no	no (include asymptomatic close contacts)	As close contacts of COVID-19 cases have had a known risk exposure, comparison between vaccinated and unvaccinated close contacts is an ideal design	dominance of the B.1.1.7 lineage	This study was approved by the Ethical Committee for Clinical Research in Navarre (PI2020/45), which waived the requirement of obtaining informed consent.
KA	4677	Chodick, G., Tene, L., Patalon, T., Gazit, S., Tov, A. B., Cohen, D., & Muhsen, K.	Assessment of Effectiveness of 1 Dose of BNT162b2 Vaccine for SARS-CoV-2 Infection 13 to 24 Days After Immunization	Original Investigation in JAMA Network Open	2021	Israel	not stated	to assess the short-term effectiveness of 1 dose of BNT162b2 in reducing infection with SARS-CoV-2 in real-world settings. The hypothesis was tested that the cumulative incidence of SARS-CoV-2 infection among individuals who received the BNT162b2 vaccine would decline after 12 days after immunization compared with the incidence during the preceding 12 days.	all MHS members aged 16 years or older who were vaccinated during a mass immunization program from December 19, 2020, through January 15, 2021.	Data of 503 875 individuals (mean [SD] age, 59.7 [14.7] years; 264 228 [52.4%] women)	This comparative effectiveness study was conducted using data from a single health care system	December 19, 2020, and January 15, 2021. Data were analyzed in March 2021.	Maccabi Healthcare Services (MHS), a 2.6 million-member state-mandated, nonprofit, health maintenance organization (HMO) in Israel, representing one-quarter of the population of Israel	No (TBC)	12 days after immunization with a single dose of Pfizer.	12 days or shoter after immunization with a single dose of Pfizer.	PCR tests from nasopharyngeal swabs regardless of symptoms	Independent variables were sex and age category.	cumulative infection rates	Kaplan-Meier survival analysis	generalized linear models, applying a negative-binomial distribution with a log-link and log-time-at-risk as an offset. The offset was used to scale the counts of SARS-CoV-2 infections to daily incidence, expressed as cases per 100 000 population.	yes	age, sex, ultraorthodox Jewish sector or community status, and comorbid condition	Individuals with a positive SARS-CoV-2 test result after the first dose are recommended to postpone their second dose. Therefore, to avoid a potential selection-bias, we did not censor the follow-up period at date of second dose.	P values were 2-sided, and statistical significance was set at P < .05.	follow-up period for assessing VE ended in day 24 after the first dose, 3 days after day 21, at which point the second dose can be given.	Daily and cumulative infection rates in days 13 to 24 were compared with days 1 to 12 after the first dose	central databases of Maccabi Healthcare Services (MHS), a 2.6 million-member state-mandated, nonprofit, health maintenance organization (HMO) in Israel, representing one-quarter of the population of Israel.	an RRR of 51.4% (95% CI, 16.3%-71.8%) with similar findings seen in stratified analyses by age group (age ≥60 years: RRR, 44.5%; 95% CI, 4.1%-67.9%; vs age <60 years: RRR, 50.2%; 95% CI, 14.1%-71.2%), sex (women: RRR, 50.0%; 95% CI, 13.5%-71.0%; vs men: RRR, 52.1%; 95% CI, 17.3%-72.2%), ultraorthodox Jewish communities (RRR, 53.5%; 95% CI, 19.1%-73.2%), and comorbidities (eg, cardiovascular disea…	Limiting the analysis to infections with documented COVID-19 symptoms calculated cumulative incidence of infection during a 12-day period (days 13-24 after first dose) compared with days 1 to 12 after vaccination with the first dose excluded positive PCR prior to the index date and those who joined MHS after February 2020 (incomplete medical history)	1. our study may have been affected by unreported vaccinations 2. limited by the number of individuals with chronic illness who were infected during the short study period 3. the change in health seeking behavior and decreased test rate 2 weeks after first dose	yes	yes	automated data collection of vaccination status and laboratory results that are offered to all citizens free of charge - minimal information bias comparing vaccinated individuals in different time intervals after immunization - minimal selection and indication bias from comparing vaccinated vs unvaccinated or test-negative studies change in health seeking behavior and decreased test rate 2 weeks …	not stated	This comparative effectiveness study obtained ethical approval from Maccabi Healthcare Services Ethics Committee and was granted a waiver from informed consent for analysis of deidentified data.
KA	2171	Jameson AP, Sebastian T, Jacques LR.	Covid-19 vaccination in healthcare workers: An early real-world experience	Letter to editor in Infect Control Hosp Epidemiol	2021	US	No financial support was provided	tested positive for SARS-CoV-2 after a positive daily system screener	All healthcare workers in a hospital	4,318 Healthcare workers (HCWs) Approximately 3,023 were vaccinated and 1,295 individuals opted not to pursue vaccination.	a medium-sized urban hospital in the Midwest region in the United States	Between December 17, 2020, and March 24, 2021	not stated	not stated	2 doses of the BNT162b2 (Pfizer) vaccine	no vaccination	Daily screening for symptoms of COVID-19 for all healthcare workers. Any employee experiencing concerning symptoms was referred to complete nasopharyngeal swab testing for COVID-19 before returning to work. Testing was offered daily to create easy access and was completed via nasopharyngeal swab utilizing the Abbott ID Now platform (Abbott Diagnostics, Abbott Park, IL)	no vaccination, partial, and complete immunization (7days after 2nd dose)	odds ratio (OR)	na	no	no	no	not stated	not stated	not stated	full immunization: 7 days after 2nd dose	not mentioned (" details of their vaccination status, symptoms, and potential exposures were documented")	Unvaccinated HCWs were significantly more likely to test positive for SARS-CoV-2 than those vaccinated, with an odds ratio (OR) of 8.7 (95% confidence interval [CI], 5.2–14.5; P < .0001). The number needed to vaccinate to prevent 1 symptomatic COVID-19 diagnosis in this period was 20.6. Unvaccinated colleagues had 33.1 times greater odds of testing positive for SARS-CoV-2 than those who had reach…	Not mentioned	The voluntary nature of the vaccine program had the potential to select for individuals whose behaviors might place them at decreased risk of COVID-19 acquisition regardless of vaccination. Additionally, the fluctuating nature of employees over a 3-month period made it very difficult to get an accurate count of total employees and total vaccinations. Finally, the imperfect nature of PCR testing d…	no	yes	voluntary nature of the vaccine program: select individuals at decreased risk of COVID-19 acquisition regardless of vaccination possibility of detecting ongoing shedding from a remote infection -> only test symptomatic	not stated	not stated
KA	342	Pilishvili, T.; Fleming-Dutra, K. E.; Farrar, J. L.; Gierke, R.; Mohr, N. M.; Talan, D. A.; Krishnadasan, A.; Harland, K. K.; Smithline, H. A.; Hou, P. C.; Lee, L. C.; Lim, S. C.; Moran, G. J.; Krebs, E.; Steele, M.; Beiser, D. G.; Faine, B.; Haran, J. P.; Nandi, U.; Schrading, W. A.; Chinnock, B.; Henning, D. J.; LoVecchio, F.; Nadle, J.; Barter, D.; Brackney, M.; Britton, A.; Marceaux-Galli, K.…	Interim Estimates of Vaccine Effectiveness of Pfizer-BioNTech and Moderna COVID-19 Vaccines Among Health Care Personnel - 33 U.S. Sites, January-March 2021	A report in MMWR Morb Mortal Wkly Rep	2021	US	not stated	to evaluate mRNA COVID-19 vaccine effectiveness (VE) against symptomatic illness among helthcare personals	Case-patients and control participants (controls) were identified through routine employee testing performed based on site-specific occupational health practices.	623 case-patients and 1,220 controls had been enrolled. The median ages of case-patients and controls were 38 years (range = 19–69 years) and 37 years (range = 19–76 years), respectively	A test-negative case-control study	January–March 2021	not stated	no	Pfizer-BioNTech and Moderna: the effectiveness of a single dose was measured during the interval from 14 days after the first dose through 6 days after the second dose	no vaccination	a positive SARS-CoV-2 polymerase chain reaction (PCR) or antigen-based test result and at least one COVID-19–like illness symptom§ were enrolled as case-patients, and subjects with a negative SARS-CoV-2 PCR test result, regardless of symptoms, were eligible for enrollment as controls. In addition, subjects who reported having received a positive SARS-CoV-2 PCR or antigen-based test result >60 day…	demographics, COVID-19–like illness symptoms within 14 days before or after the testing date, and presence of underlying conditions and risk factors for severe COVID-19 were collected through interviews or self-completed surveys	adjusred vaccine effectiveness		not applied due to small sample size	yes	single versus two doses	not stated	96% CI	not reported	effectiveness of a single dose was measured during the interval from 14 days after the first dose through 6 days after the second dose exclude participants tested within 0–2 days of receiving the second dose Effectiveness of 2 doses was measured ≥7 days after the receipt of the second dose	occupational health or other verified sources (e.g., vaccine card, state registry, or medical record).	The adjusted single-dose VE was 82% (95% CI = 74%–87%) and was similar for both 1-dose sensitivity analyses (before dose 2: VE = 74%, 95% CI = 62%–82%; excluding days 0–2 after dose 2: VE = 78%, 95% CI = 68%–84%). The adjusted 2-dose VE was 94% (95% CI = 87%–97%); effectiveness ≥14 days after the second dose was similar (VE = 90%, 95% CI = 77%–96%).	daily screening for symptoms of COVID-19: referred to complete nasopharyngeal swab testing for COVID-19 before returning to work.	First, If vaccinated HCP were less likely to obtain testing than unvaccinated HCP, the VE might have been underestimated. Alternatively, if postvaccination reactions increased the likelihood that vaccinated HCP would seek testing, the VE might have been overestimated. Second, because of the limited sample size, effectiveness by vaccine product, presence of underlying medical conditions, and disea…	no	yes	testing was based on occupational health practices at each facility, and no changes in routine testing practices were reported after vaccine introduction	not stated	not stated
KA	639	Daniel	Early Evidence of the Effect of SARS-CoV-2 Vaccine at One Medical Center	CORRESPONDENCE, journal plubication, early evidence	2021	Texas, USA	Texas Department of State Health Services	report data from the University of Texas Southwestern Medical Center (UTSW) to offer vaccine against SARS-CoV-2 to its frontline employees in phase 1a of vaccination, as directed by the Texas Department of State Health Services	23,234 UTSW employees	23,234 UTSW employees	descriptive data report	Between December 15, 2020, and Feb 28, 2021,	University of Texas Southwestern Medical Center (UTSW)	No	two mRNA vaccines (Pfizer–BioNTech and Moderna); fully vaccinated	partially vaccinated not vaccinated - ARIMA model forecast	1. NA 2. decrease in the number of employees who are either in isolation or quarantine 3. reduction in the incidence of infections among employees	NA	cumilative incidence	the Automatic Regressive Integrated Moving Average (ARIMA) model	ARIMA model forecast	yes	vaccination rounds	NA	95%CI	NA	partially vaccinated: one dose or ≤ 7 days post-second dose BNT162b2 vaccination or ≤ 14 days post-second dose mRNA-1273 vaccination fully vaccinated: ≥ 7 days post-second dose BNT162b2 vaccination or ≥ 14 days post-second dose mRNA-1273 vaccination	vaccination record from University of Texas Southwestern Medical Center (UTSW)	1. percentages of persons who became infected differed according to vaccination status, with infections in 234 of 8969 nonvaccinated employees (2.61%; 95% confidence interval [CI], 2.29 to 2.96), 112 of 6144 partially vaccinated employees (1.82%; 95% CI, 1.50 to 2.19), and 4 of 8121 fully vaccinated employees (0.05%; 95% CI, 0.01 to 0.13) (P<0.01 for all pairwise comparisons)	not mentioned	NA	no	no	Not mentioned	no	yes
WI	2946	Angel 2021	Association Between Vaccination With BNT162b2 and Incidence of Symptomatic and Asymptomatic SARS-CoV-2 Infections Among Health Care Workers	jornal publication	2021	Israe	NA	estimate the association between vaccination with the BNT162b2 vaccine and SARS-CoV-2 infections among health care workers	exclude: Health care workers who did not undergo at least 1 PCR test during the study period, had incomplete data pertaining to vaccination dates, or contracted SARS-CoV-2 infection prior to the study period	6710 health care workers (mean [SD] age, 44.3 [12.5] years; 4465 [66.5%] women)	retrospective cohort	from December 20, 2020, to February 25, 2021	The hospital has implemented since May 2020 a policy of routinely screening health care workers with potential exposure to SARS-CoV-2 using nasopharyngeal swabs and PCR-based virus detection. In addition, each case of SARS-CoV-2 infection in a health care worker triggered an epidemiological investigation that included the collection and recording of clinical and virological data	No	Single dose Pfizer. Health care workers who received at least 1 vaccine dose between December 20, 2020, and February 25, 2021	health care workers who did not receive any doses	1 PCR(NPS) 2. The unadjusted IRR (uIRR) was computed directly from the incidence rates of the 2 groups as	dependent variable: number of positive SARS-CoV-2 cases divided by the cumulative follow-up time of the health care workers in the group within the examined time frame.	incidence rate	The groups were compared using t tests for normally distributed continuous variables and χ2 tests for categorical variables.	The unadjusted IRR (uIRR) was computed directly from the incidence rates of the 2 groups Cumulative incidence curves for the vaccinated and unvaccinated groups were estimated using the Kaplan-Meier method and the 95% CIs for each curve were estimated using the percentile bootstrap method	yes	sex, age, employment sector, high risk vs medium risk of exposure	vaccinated and unvaccinated cohorts differed in size and in some individual characteristics. Unvaccinated health care workers were younger and were more frequently females. However, the primary outcome was stable in the propensity score–matched cohort, which was wellbalanced with regard to sex and age other confounders may be present that were unaccounted for in the regression analyses and in the…	95%CI, 2 sided P 0.05	from December 20, 2020, to January 2, 2021 (period 1), health care workers were screened monthly or biweekly depending on their risk of SARS-CoV-2 exposure; from January 3 to 14, 2021 (period 2), hospital-wide screening was done including all health care workers regardless of vaccination status; and from January 15, 2021-onward (period 3), health care workers with medium to high exposure risk (de…	Days 7-28 after first dose (partially vaccinated); and >21 days after second dose (fully vaccinaetd); Median follow-up time = 63 days (Dec 20, 2020, to Feb 25, 2021)	Employee health database	1. an adjusted IRR of 0.03 (95% CI, 0.01-0.06 2. late fully vaccinated and partially vaccinated cohorts were 0.02 (95% CI, 0-0.06) and 0.11 (95% CI, 0.06-0.17), respectively	Not mentioned	1. single-center, retrospective cohort study might limit the generalizability 2.vaccinated and unvaccinated cohorts differed in size and in some individual characteristics. 3. Third, vaccinated health care workers underwent fewer PCR tests for SARS-CoV-2 infection than unvaccinated health care workers after January 15, 2021 4. other confounders may be present that were unaccounted for in the regr…	yes	No	1) limited generalizability; 2) two groups may not be comparable (so used propensity score matching); 3) vaccinated group had fewer tests 4) confounders (so used regression models to adjust)	Yes	Yes
WI	862	Sharon Amit et al.	Early rate reductions of SARS-CoV-2 infection and COVID-19 in BNT162b2 vaccine recipients	primary	2021	Israel	Not mentioned	To examine early reductions in SAR-CoV-2 infection and COVID-19 rates in vaccinated HCWs	HCWs (excluding those with previous SARS-CoV-2 infection) in Sheba Medical Centre	9109 HCWs (no sample size calculation )	Retrospective cohort study	From December 19, 2020 to January 24, 2021	Not mentioned	Not mentioned	Vaccinated HCWs [not clearly defined vaccine type (may be BNT162b2 vaccine) and dose]	Unvaccinated vaccine-eligible HCWs	Cases of SARS-CoV-2 infection: all HCWs with positive SARS-CoV-2 PCR at Sheba Medical Centre or in the community/COVID-19 cases: symptomatic HCWs/Follow-up time: number of days each HCW was unvaccinated or days after the first dose	None	1. Incidence rate/10,000 person-days 2. Rate reduction and 95% CIs associated with time after first-dose adminitration compared with unvaccinated 3.Adjusted rate reduction and 95% CIs associated with time after first-dose adminitration compared with unvaccinated (adjusted for community exposure)	None	Rate ratio of new cases in vaccinated compared with unvaccinated HCWs each day were adjusted for community exposure rates using Poisson regression./ The adjusted estimates were subtracted from 1 to obtain rate reductions.	No	None	Rate ratio of new cases in vaccinated compared with unvaccinated HCWs each day were adjusted for community exposure rates using Poisson regression.	95% CI	Not clearly defined	days 1–14 and 15-28 after the first dose of the vaccine	Medical center's database	1. All SARS-CoV-2 positive group (unvacinated/vaccinated: 1-14 days after first dose/vaccinated: 15-28 days after first dose) 1.1 Rate per 10,000 person-days (7.4/5.5/3.0) 1.2 Rate reduction compared with unvaccinated (95% CI) [-/26%(-4 to 47)/60%(38 to 74)] 2.3 Adjusted rate reduction compared with unvacinated (95%CI) [-/30%(2 to 50)/75%(72 to 84)] 2. Symptomatic COVID-19 group (unvacinated/vacc…	Not mentioned	1. Observational nature of the study design 2. Lack of active laboratory surveillance might have resulted in an underestimation of asymtomatic cases.	Early rate reductions seen in HCWs might differ from vaccine efficacy reported in general population due to their higher exposure risk or due to exposure to more virulent or infectious strains.	No	1) Confounding; 2) Lack of active laboratory surveillance in the cohort might have resulted in an underestimation of asymptomatic cases (need further validation); 3) longer follow-up time	No	Yes
WI	863	Sharon Amit, Sharon Alexsandra Beni, Asaf Biber, Amir Grinberg, Eyal Leshem, Gili Regev-Yochay	Postvaccination COVID-19 among Healthcare Workers, Israel	primary	2021	Israel	Not applicable	To identify and test symptomatic and asymptomatic COVID-19 cases among HCWs after vaccination	Inclusion: Healthcare workers in the post-vaccination period Exclusion: Healthcare workers who had recovered from COVID-19, had symptom before immunisation, and reported exposure incidents that occurred before or on the date of vaccination	22 COVID-19 cases among healthcare workers in the post-vaccination period.	Comparative the characteristics of COVID-19 cases	2-27 December 2020	Primary data conduct using by questionnaire, hotline, on-call, web-based, and laboratory-confi rmed COVID-19.	No	Pfizer-BioNTech COVID-19 vaccine	No	The COVID-19 cases	age, sex, ward, healthcare sector, Indicaton for testing, Presumed exposure source, Expose day, Day of syptim onset, Day tested, no. days from symptom onset to testing, and no. secondary isolations	1. Self-perceived on covid-19 (for symptomatic) 2. Testing (for asymtomatic)	No	No	No	No	Not applicable	Not applicable	a week after the first dose	10 days after first dose	Hospital database	1. 13 were tested because they had symptoms 2. BNT162b2 is not likely to exert protection against clinical disease during the first days after receipt of the first dose 3. Coronavirus disease (COVID-19) symptoms can be mistaken for vaccine-related side eff ects during initial days after immunization 4. Pandemic fatigue coupled with the availability of a vaccine, might give the population a false …	Not mentioned	This study did not identify any point-source exposures or COVID-19 clusters linked to the immunization process	No	No	Not mentioned	No	No
WI	767	Amadea Britton, Kara M. Jacobs Slifka, Chris Edens, Srinivas Acharya Nanduri, Stephen M. Bart, Nong Shang, Adora Harizaj, Jillian Armstrong, Kerui Xu, Hanna Y. Ehrlich, Elizabeth Soda, Gordana Derado, Jennifer R. Verani, Stephanie J. Schrag, John A. Jernigan, Vivian H. Leung, Sunil Parikh	Effectiveness of the Pfizer-BioNTech COVID-19 Vaccine Among Residents of Two Skilled Nursing Facilities Experiencing COVID-19 Outbreaks — Connecticut, December 2020–February 2021	primary	2021	United States of America	Not applicable	To assess COVId-19 vaccine effectiveness	Any positive PCR- or antigen-based SARS-CoV-2 test result during the investigation period among residents of two skilled nursing facilities (SNFs)	463 (facility A: 142, facility B: 321)	A retrospective cohort analysis	The investigation period was December 29, 2020–February 9, 2021 for facility A and December 21, 2020–February 12, 2021 for facility B.	The electronic medical record chart abstraction	No	Pfizer-BioNTech COVID-19 vaccine	The skilled nursing facilities (SNFs) who unvaccinted	polymerase chain reaction (PCR) test	Demographic characteristics (sex, age, race), facility admission and discharge dates, vaccination dates, symptoms of COVID-19 occurring within 7 days before or 14 days after a positive test result, underlying medical conditions, hospitalization and death associated with COVID-19	1. Number of COVID-19 cases 2.Proportion remaining uninfected	Two by two tables	No	Yes	Analyses were the new COVID-19 cases and the proportion of those remaining uninfected.	The ethnicity could not be reported because ethnicity data were missing for 30% of residents)	95% CI	From >14 days after dose 1 through 7 days after dose 2	1) partially vaccinated (>day 14 after first dose through day 7 after second dose); 2) fully vaccinated (>7 days after second dose); Started on the date of first vaccination clinic (December 29, 2020 for facility A and December 21, 2020 for facility B) and ended on February 9, 2021 and February 12, 2021, respectively	Electronic chart review	The partial vaccination with Pfizer-BioNTech COVID-19 vaccine (from >14 days after dose 1 through 7 days after dose 2) to be 63% (95% confidence interval = 33%–79%) effective against SARS-CoV-2 infection.	Not mentioned	1. No clear factors that would differentially affect the risk for infection among residents within either facility, such as units with higher attack rates or different infection prevention practices 2. Each observation in the model was treated as independent. If risk was not independent, this could have biased the VE estimates. Second, 2-dose VE	No	Yes	1) unrecognized underlying differences between vaccinated and unvaccinated residents might have confounded the effectiveness estimates; 2) racial minority groups were underrepresented in this investigation compared with the general population of older adults, and ethnicity data were missing for approximately one third of residents, which might affect generalizability to other populations	No	This study was reviewed by CDC and was conducted consistent with applicable federal law and CDC policy
WI	641	Dagan, N., Barda, N., Kepten, E., Miron, O., Perchik, S., Katz, M. A., ... & Balicer, R. D.	BNT162b2 mRNA Covid-19 Vaccine in a Nationwide Mass Vaccination Setting	An original article in NEJM	2021	Israel	Charitable organization-Dr. Lipsitch receives support from the Morris–Singer Fund	To evaluate Covid-19 vaccine effectiveness for five outcomes: documented SARS-CoV-2 infection, symptomatic Covid-19, hospitalization, severe illness, and death. To evaluated the effectiveness over time and in subpopulations defined by age, sex, and coexisting conditions.	Isurers of the largest health insurance in Israel. Eligibility criteria included an age of 16 years or older, not having a previously documented positive SARS-CoV-2 polymerase-chain-reaction (PCR) test, and being a member of the health care organization during the previous 12 months. The study excluded persons not having a documented geostatistical living area, those who have had interactions wit…	4.7 million patients (53% of the total population in Israel)	An retrospective observational study with match case and control -all newly vaccinated persons were matched in a 1:1 ratio to unvaccinated controls. Newly vaccinated persons were eligible for inclusion in the study, even if they had previously been selected as a control	December 20, 2020, to February 1, 2021	Clalit Health Services (CHS), the largest of four integrated health care organizations in Israel, which insures 4.7 million patients (53% of the population)	no			The five outcomes of interest were documented SARS-CoV-2 infection confirmed by positive PCR test, documented symptomatic Covid-19, hospital admission for Covid-19, severe Covid-19 (according to National Institutes of Health criteria)8 and death from Covid-19.	ge, sex, sector (general Jewish, Arab, or ultra-Orthodox Jewish), neighborhood of residence (since disease activity and vaccination uptake vary greatly across defined geostatistical areas), history of influenza vaccination during the preceding 5 years (0, 1 or 2, 3 or 4, or ≥5 vaccinations), pregnancy (a potential risk factor for severe Covid-195 and associated with the rate of vaccination owing …	Covariate balance after matching was evaluated with the use of a plot of the mean differences between variable values (standardized for continuous variables) for the vaccinated and unvaccinated groups, with a difference of 0.1 or less considered to be acceptable. Survival curves for the vaccinated and unvaccinated groups were estimated with the Kaplan–Meier estimator. The study then calculated ri…			yes	The study considered three periods: days 14 through 20 after the first dose of vaccine, days 21 through 27 after the first dose (administration of the second dose was scheduled to occur on day 21 after the first dose), and day 7 after the second dose until the end of the follow-up	not clearly stated	Sensitivity analysis was performed to assess the potential for selection bias due to informative censoring. The study also calculated 95% confidence intervals using the percentile bootstrap method with 500 repetitions. Analyses were performed with the use of R software, version 4.0.2.	1.5 month or the follow-up ended at the earliest of the following events: occurrence of an outcome event, death unrelated to Covid-19, vaccination (for unvaccinated controls), vaccination of the matched control (for vaccinated persons), or the end of the study period.	1) Days 14 through 20 after the first dose of vaccine; 2) Days 21 through 27 after the first dose (administration of the second dose was scheduled to occur on day 21 after the first dose); 3) Day 7 after the second dose until the end of the follow-up	Clalit Health Services (CHS) database, the largest of four integrated health care organizations in Israel,	The estimated vaccine effectiveness for the asymptomatic infection proxy was 29% (95% CI, 17 to 39) during the period from 14 to 20 days after the first dose, 52% (95% CI, 41 to 60) 21 to 27 days after the first dose, and 90% (95% CI, 83 to 94) 7 or more days after the second dose	To assess a possible selection bias that could stem from informative censoring, whereby controls who are vaccinated feel well around the time of vaccination, we performed a sensitivity analysis in which they were kept in the unvaccinated group for a period of time that was set differently for each outcome	Residual confounding due to differences between vaccinated persons and unvaccinated controls, especially in terms of health-seeking behavior. The rigorous matching process came at the cost of not including in the final cohort approximately 34% of the vaccinated persons who otherwise met the study’s eligibility criteria. a possible selection bias that could stem from informative censoring, whereby…	yes	No	1) Performed rigorous matching on a wide range of factors that may be expected to confound the causal effect of the vaccine on the various outcomes; 2) Excluded population groups with high internal variability in the probability of vaccination or outcome, such as health care workers, persons confined to the home for medical reasons, and nursing home residents, to avoid residual confounding; 3) Th…	not stated	This study was approved by the CHS institutional review board. The study was exempt from the requirement for informed consent
CP	1610	Pritchard, E., Matthews, P. C., Stoesser, N., Eyre, D. W., Gethings, O., Vihta, K. D., ... & Pouwels, K. B.	Impact of vaccination on new SARS-CoV-2 infections in the United Kingdom	An article in Nature Medicine	2021	UK	Public sources: This study was funded by the Department of Health and Social Care, with in-kind support from the Welsh Government, Department of Health (on behalf of the Northern Ireland Government) and Scottish Government.	to assess the effectiveness of the BNT162b2 and ChAdOx1 vaccines, as implemented in the United Kingdom, against any SARS-CoV-2 PCR-positive test performed in the survey20, where real-time PCR (RT-PCR) tests were performed on a fixed schedule, irrespective of symptoms, vaccine status and previous infection. The study also assessed vaccine effectiveness based on overall RT-PCR positivity and split …	rivate households are randomly selected on a continuous basis from address lists and previous surveys to provide a representative sample across the United Kingdom, following verbal agreement to participate in the study. This analysis included participants aged 16 years or over (that is, those who theoretically could have received vaccination) and all visits with positive or negative swab results …	383,812 individuals from 216,953 households provided 1,945,071 RT-PCR results from nose and throat swabs in the COVID-19 Infection Survey (median (interquartile range (IQR)) = 5 (4–6)), of which 12,826 (0.8%) were the first positive in an infection episode and 1,932,245 (99.3%) were negative	a large household survey with longitudinal follow-up	1 December 2020 to 8 May 2021	the Office for National Statistics (ONS) COVID-19 Infection Survey—a large community-based survey of individuals aged 2 years and older living in randomly selected private households across the United Kingdom	no: De-identified study data are available for access by accredited researchers in the ONS Secure Research Service (SRS) for accredited research purposes under part 5, chapter 5 of the Digital Economy Act 2017. Code used for data analysis is available upon request	BNT162b2 or ChAdOx1 vaccines	no vaccination	Primary analyses included all first new positive infection episodes. Secondary analyses considered infection severity, by classifying positives by Ct value (<30 or ≥30) and self-reported symptoms. The threshold Ct value of 30 was somewhat arbitrary, but corresponds to ~150 copies per ml26, and is consistently used	geographic area and age in years (see below); sex; ethnicity (white versus non-white as small numbers); index of multiple deprivation (percentile, calculated separately for each country in the United Kingdom); working in a care home; having a patient-facing role in health or social care; the presence of long-term health conditions; household size; multigenerational household; rural–urban classifi…	Associations between the different exposure groups and outcomes (first positive test in an infection episode versus test negative) were evaluated with generalized linear models with a logit link		A tensor spline was performed to model the interaction between age and calendar time with the restriction that the interaction was not doubly nonlinear. An effect modification by age of vaccination was considered by fitting the same model, but also including an interaction between vaccine exposure group and age <75 versus ≥75 years or long-term health conditions.	yes	aged under and over 75 years	not stated	several measures	5 months between 1 December 2020 and 8 May 2021	≥21 days after the first dose and post-second dose	self-reported	The protective effect of vaccination was more pronounced in infections with Ct < 30 and with self-reported symptoms. There was no evidence of any difference in effectiveness between the BNT162b2 and ChAdOx1 vaccines, nor in those with long-term health conditions. An important potential issue with observational studies evaluating vaccine effectiveness is that individuals are not supposed to be vac…	The imperfect sensitivity of SARS-CoV-2 PCR tests may also have biased the absolute risk, but would result in an unbiased relative risk provided that outcome misclassification was non-differential to vaccination status and all non-cases were correctly classified (that is, 100% specificity)	The study design also had limitations, particularly with individuals tested initially at weekly and then monthly visits. Vaccination status was based on self-reporting in Northern Ireland, Wales and Scotland, potentially leading to some exposure misclassification. Antibody status was only measured in a subsample of study participants, meaning that some participants infected before joining the sur…	yes	Yes	1.This study war designed as a large-scale community survey recruiting from randomly selected private residential households, providing a representative sample of the UK general population. 2.This study wes unbiased sampling frame, which exploited for our logistic regression rather than having to censor individuals.	B.1.1.7 variant	The study received ethical approval from the South Central Berkshire B Research Ethics Committee. A study worker visited each selected household to take written informed consent for individuals aged 2 years and over. Parents or carers provided consent for those aged 2–15 years; those aged 10–15 years also provided written assent. All participants who completed the enrollment visit were offered a …
CP	2571	Domi M, Leitson M, Gifford D, Nicolaou A, Sreenivas K, Bishnoi C.	The BNT162b2 vaccine is associated with lower new COVID-19 cases in nursing home residents and staff	An article (clinical investigation) in Journal of the American Geriatrics Society	2021	US	not stated	to assess effectiveness of the BNT162b2 vaccine on preventing the spread of COVID‐19 and deaths in nursing homes (NH)	residents and staff in the reginsiged nursing homes from the CDC Tiberius system for LTC facilities participating in the Pharmacy Partnership for Long‐Term Care Program	residents and staff of 12,347 nursing homes	a retrospective observational study	December 20, 2020, until February 7, 2021	the CMS National Health Safety Network (NHSN) Public File data	yes	BNT162b2 vaccination	no vaccination	new COVID‐19 resident cases per resident‐week, new COVID‐19 resident mortality per resident‐week, and new COVID‐19 staff cases per FTE clinical staff‐week	he four time‐dependent, delayed vaccination effects at 3, 4, 5, and 6 weeks respectively after the initial vaccination clinic took place. 29 We adjusted for calendar week; county 7‐day average rate of COVID‐19; urban location; certified beds divided into low (≤50 beds), medium 51–120 beds (referent group), and large (>120 beds); racial minority census by quartile with the lowest group serving as …	Adjusted Incidence Rate Ratio (IRR) for time in 3, 4, 5, and 6 weeks after the first vaccine clinic for resident cases and deaths of COVID‐19 and staff cases of COVID‐19.	chi‐squared test	facilities size, nurse staffing per resident day, ethinicity of residents	no		Two facilities had missing COVID‐19 counts, 28 had missing occupied beds, and 77 had missing FTE staffing information	95% CI	7 weeks	Four time-dependent, delayed vaccination effects at3, 4, 5, and 6 weeks respectively after the first vaccination.	Data registry: National Health Safety Network (NHSN) Public File data	Resident and staff cases trended downward in all three cohorts following the vaccine clinics. Time following the first clinic at 5 and 6 weeks was consistently associated with fewer resident cases (IRR: 0.68 [95% CI: 0.54–0.84], IRR: 0.64 [95% CI: 0.48–0.86], respectively); resident deaths (IRR: 0.59 [95% CI: 0.45–0.77], IRR: 0.45 [95% CI: 0.31–0.65], respectively); and staff cases (IRR: 0.64 [95…	Not mentioned	First, the analysis counts at the facility level without knowing the vaccination status of individuals or the facility's overall vaccination rates as that data are not available. Second, Differences in COVID‐19 testing may also contribute to the differences, if following vaccination clinics, facilities tested staff and residents less frequently. Third, It is possible that staff work at multiple f…	no	No	To address the highly skewed, longitudinal countmeasurements with a large proportion of zeros. The negative binomialmodel addresses the issue of overdispersion by includinga dispersion parameter that relaxes the assumption ofequal mean and variance of the Poisson model.	not stated	not stated
CP	985	Nick K Jones et al.	Single-dose BNT162b2 vaccine protects against asymptomatic SARS-CoV-2 infection	primary	2021	England	Wellcome Trust/Medical Research Council/NHS Blood and Transplant/EPSRC	To evaluate the effect of first-dose BNT162b2 vaccination on test positivity rates and cycle threshold (Ct) values in the asymptomatic HCWs	Not clearly defined ( HCWs in Cambridge University Hospitals NHS Foundation Trust who were screened for SARS-CoV-2 infection during 18-31 January 2021)	Not clearly defined (approximately 9,000 HCWs) / no sample size calculation	Not clearly defined (retrospective cohort study)	From January 18, 2021 to January 31, 2021	Swab result, vaccination details, and serology data for HCWs were extracted directly from the hospital-laboratory interface software, Epic (Verona, WI)	Yes	Vaccinated HCWs [Pfizer-BioNTech COVID-19 Vaccine(BNT162b2) for 1 dose]	Unvaccinated HCWs	Outcome definition: not mentioned/Data collection: PCR (1. performed at temporary on-site 'Pods' and 2. via self-swabbing kits collected by HCWs.)	None	1. Proportions of positive SARS-CoV-2 test (PCR-positive) 2. Median +- interquatile ranges for Ct values	None	Fisher's exact test was used for the comparison of positive rates between groups./95% CIs were calculated using Wilson's method.	No ( but there were repeated analysis)	None	Not mentioned	95% CI	Not clearly defined	≥12 days post-vaccination	Hospital data registry: Cambridge University Hospitals NHS Foundation Trust (CUHNFT)	1. Proportion of positive screening test for SARS-CoV-2 in asymptomatic HCWs (CT<36) unvacinated HCWs: 0.8% (0.6-1.2%) /HCWs < 12 days post-vaccination: 0.4% (0.2-0.6%) /HCWs >= 12 days post-vaccination: 0.2% (0.1-0.5%) p= 0.023 and p= 0.004, respectively 2. (Repeated analysis) Inclusion of HCWs testing positive through both the symptomatic and asymptomatic arms (CT<36?) unvacinated HCWs: 1.7% (1…	This study was used real-time RT-PCR, with all sample processing and analysis undertaken at the Cambridge COVID-19 Testing Centre (Lighthouse Laboratory).	1. The date of infection could been earlier than then test date. (leading to an underestimate of vaccine's effect)[bias towards the null] 2. This study could only examine the short-term impact of single-dose BNT162b2 vaccination due to the rapid decline in the incidence of SARS-CoV-2 infection in the Cambridge community.	No	Yes	The date of infection could have been earlier than the test date. These factors would all tend to lead to an underestimate of the vaccine’s effect (bias towards the null). Because of the rapid decline in the incidence of SARS-CoV-2 infection in the Cambridge community, this study could only examine the short-term impact of single-dose BNT162b2 vaccination.	No	Yes
CP	1113	Gras-Velanti et al	Efectividad de la primera dosis de vacuna BNT162b2 para prevenir la COVID-19 en personal sanitario	primary	2021	Spain	Not stated	The objective of this work was to understand the effectiveness of the first dose of Pfizer-BioNTech BNT162b2 mRNA vaccine after 12 days after administration to health personnel in the MOH	Personel in the Alicante General Hospital	268 health workers were included (of 5,345 HW in the MOH Alicante General Hospital)	Test negative case control	From 25 January 2021 to 07 February 2021	Registro Nominal de Vacunas de la Generalitat Valenciana	Unknown	BNT162b2, 1 dose	Unvaccinated	PCR test of anyone showing COVID-19 symptoms or with confirmed COVID-19 contact (for contacts, negative tests were checked again after 10 days after contact)	Age, sex, place of work, job role, date of symptom onset, date of PCR test, prior PCR confirmed COVID-19 infection, status of vaccination	Crude and adjusted odds ratio. PCR test for any HW with COVID-19 symptoms or confirmed contact with COVID-19 case.	Chi squared test	Logistic regression to calculate crude and adjusted odds ratios. Effectiveness was calculated as VE = (1-OR) x 100	yes	Men, women, age groups, motive for inclusion (symptoms/contact)	Variables that showed statistically significant differences between vaccinated and non-vaccinated HW were inculded in the regression model.	95% CI, p<0.05	2-4 weeks after vaccination	After 12 days after the first dose	Hospital data registry	52.6% (95% CI 1.1-77.3) adjusted VE overall; 74.6% (95% CI 38.4-89.5) for symptomatic cases	The determinationtion of SARS-CoV-2 in an aspiration sample nasopharyngeal tract during the first twenty-four hours after patient's consultation. If negative, they were follow-up and another PCR was repeated at tendays of the last contact with the case.	Small sample size gives wide confidence intervals, information on vaccination status comes from a registry that is information collected by third party, no information on comorbidities, no representation of the elderly or youth or pregnant women, short follow up time.	Yes	Yes	Not mentioned	No	Yes (approved by the ethics committee of the MOH Alicante Hospital)
CP	5728	Alejandro Jara	Effectiveness of an Inactivated SARS-CoV-2 Vaccine in Chile	primary	2021	Chile	the Agencia Nacional de Investigación y Desarrollo (ANID) Millennium Science Initiative Program, Millennium Nucleus Center for the Discovery of Structures in Complex Data (MIDAS) (NCN17_059, to Dr. Jara), and Millennium Initiative for Collaborative Research in Bacterial Resistance (MICROB-R) (NCN17_081, to Drs. Undurraga and Araos); the Advanced Center for Chronic Diseases, ANID Fondo de Financia…	To assess vaccine effectiveness according to differences in health care access between the vaccinated and unvaccinated groups, and different age groups (16 to 59 years of age and 60 years of age or older).	an age of 16 years or more, affiliation with FONASA, and receipt of at least one dose of the CoronaVac vaccine between February 2 and May 1, 2021, or no receipt of any Covid-19 vaccination. Exclusion criteria are participants with a probable or confirmed SARS-CoV-2 infection, as assessed by reversetranscriptase– polymerase-chain-reaction (RT-PCR) assay or antigen testing, on or before February 2,…	10187720	Prospective cohort study	February 2, 2021	Database of Fondo Nacional de Salud (FONASA), the national public health insurance program.	Yes.Owing to data privacy regulations, the individual-level data in this study cannot be shared (Law N19.628). Aggregate data on vaccination and incidence are publicly available at https://github .com/ MinCiencia/ Datos -COVID19/ .	Coronavac	Non vaccinated person	laboratory-confirmed Covid-19, hospitalization for Covid-19, admission to the ICU for Covid-19, and Covid-19–related death. All suspected cases of Covid-19 in Chile are notified to health authorities by means of an online platform and are confirmed by laboratory testing. In our study, cases of Covid-19 and related deaths were those in persons with laboratory-confirmed infection, which corresponds…	age, sex, region of residence, income, nationality, and underlying disease included chronic kidney disease, diabetes, cardiovascular disease, stroke, chronic obstructive pulmonary disease, hematologic disease, autoimmune disease, human immunodeficiency virus infection, and Alzheimer’s disease and other dementias	estimating the hazard ratio between the vaccinated and unvaccinated groups. Vaccine effectiveness was estimated as 1 minus the corresponding hazard ratio.	Frequency and percentage	Cox proprtional hazard model	Yes	subgroup of persons with access to RT-PCR or antigen testing for SARS-CoV-2 and subgroups of persons 60 years of age or older and persons 16 to 59 years of age.	Not reported	95% CI	3 months	Partial immunization (≥14 days after receipt of the first dose and before receipt of the second dose) and full immunization (≥14 days after receipt of the second dose)	National data registry	the vaccine effectiveness among partially immunized persons (14 to 28 days after receipt of the first dose) was 15.5% (95% CI, 14.2 to 16.8) for the prevention of Covid-19 and 37.4% (95% CI, 34.9 to 39.9) for the prevention of hospitalization, 44.7% (95% CI, 40.8 to 48.3) for the prevention of admission to the ICU, and 45.7% (95% CI, 40.9 to 50.2) for the prevention of Covid-19–related death. In …	Those periods in this study were excluded from the at-risk person-time in our analyses.	Our study has several limitations. First, as an observational study, it is subject to confounding. To account for known confounders, we adjusted the analyses for relevant variables that could affect vaccine effectiveness, such as age, sex, underlying medical conditions, region of residence, and nationality. The risk of misclassification bias that would be due to the time-dependent performance of …	No	Yes	We adjusted the analyses for relevant variables that could affect vaccine effectiveness. This study was evaluated the robustness of the model assumptions by fitting a stratified version of the extended Cox proportional-hazards model.	Not reported	The research protocol was approved by the Comité Ético Científico Clínica Alemana Universidad del Desarrollo. The study was considered exempt from informed consent
CP	5782	Zaqout	The initial impact of a national BNT162b2 mRNA COVID-19 vaccine rollout	Journal publication	2021-05-13	Qatar	Qatar National Library (Publicly funded)	report initial impact of BNT162b2 on SARS-CoV-2 infections in Qatar	all individuals who by 16 March 2021 had completed ≥14 days of follow-up after the receipt of at least one dose of BNT162b2.	final for analysis: 199,219 individuals contributed 6,521,124 persondays	retrospective observational cohort at the national level	start of programm (23 Dec 2020) - data collected on 16 March 2021	The COVID-19 database at the Communicable Disease Center, Hamad Medical Corporation	yes	BNT162b2, the Pfizer-BioNTech COVID- 19 mRNA vaccine (1 dose and 2 doses)	0 dose	defined according to the Food and Drug Administration criteria (Polack et al., 2020) SARS-CoV-2 infection incidence rate ratios (IRR) and their 95% CI	five time periods: <7, 8–14, 15–21, 22–28, and >28 days from receipt of the first BNT162b2 dose	infection incidence rate in five time periods		Poisson regression was used to calculate incidence rate ratios (IRR) and their 95% CI	no	no	no	95% CI	five time periods: <7, 8–14, 15–21, 22–28, and >28 days from receipt of the first BNT162b2 dose	During days 1–7, 8–14,15–21, 22–28, and >28 days post-vaccination	Clinical data registry	the IR was significantly lower during days 15–21 (IRR 0.342, 95% CI 0.297–0.394, P < 0.001), days 22–28 (IRR 0.171, 95% CI 0.142–0.205, P < 0.001), and >28 days (IRR 0.153, 95% CI 0.129–0.182, P < 0.001). in comparison with the first 7-day post-vaccination period, the IRR for severe COVID-19 decreased significantly during days 15–21 (IRR 0.243, 95% CI 0.136–0.434, P < 0.001), days 22–28 (IRR 0.17…	Not mentioned	observational nature and the lack of a non-vaccinated control group	yes	Yes	This study was used to calculate incidence rate ratios (IRR) and their 95% CI for the latter four time periods relative to IR during the first 7 days from the first vaccination.	no	approved waivered inform-consent
SB	9001	Zacay	BNT162b2 Vaccine Effectiveness in Preventing Asymptomatic Infection with SARS-CoV-2 Virus- A Nationwide Historical Cohort Study	Research Article	2021-06-09	Israel	No funding	To estimate vaccine protection against any SARS- CoV-2 infection	Population: All SARS-CoV-2 PCR tests and SARS-CoV-2 serological assays for MHMO members (The Meuhedet Health Maintenance Organization (MHMO) serves 1.2 million members in Israel) since the beginning of the pandemic Inclusion Criteria: Individuals aged 16 years or older who had at least 2 PCR tests during November, at least 2 PCR tests during December, and at least 1 PCR test during January Exclus…	Total for inclusion and eligible for the study: 6,286	Prospective cohort study	January 1, 2021 - February 11, 2021	The Meuhedet Health Maintenance Organization (MHMO)	No	1 dose and 2 doses of BNT162b2 vaccines	No vaccination	positive SARS-CoV-2 PCR test result	age, sex, place of residence	1. infection rates per 10 000 person-days (PD) for each period and then calculated risk ratios for vaccinated individuals compared with unvaccinated 2. estimated the vaccine effectiveness as 1 minus the risk ratio.	chi-square, two-tailed P values, tables	1. chi-square test to examine the association between categorical variables and analysis of variance (ANOVA) to analyze the differences among means. 2. Analyses were conducted with IBM SPSS, version 27. 3. Two-tailed P values are reported, and α = .05 was used for CI calculations.	Yes	1. Sex 2. Age ≥65 years old 3. Different population sectors 4. ≥14 day after the 1st dose 5. 1-6 days after the 2nd dose 6. ≥7 day after the 2nd dose	Different rates of infection across sectors: calculated infection rates separately for each sector	95% CI	6 weeks	1. ≥14 day after the 1st dose 2. 1-6 days after the 2nd dose 3. ≥7 day after the 2nd dose	health maintenance organiation (HMO) database	1. ≥14 day after the 1st dose: 59 cases, with a rate of 21 cases per 10 000 PD (effectiveness, 61%; 95% CI, 49%–71%) 2. 1-6 days after the 2nd dose: 16 cases, with a rate of 9 cases per 10 000 PD (effectiveness, 82%; 95% CI, 71%–89%) 3. ≥7 day after the 2nd dose: 15 cases, with a rate of 6 cases per 10 000 PD (effectiveness, 89%; 95% CI, 82%–94%)	Not mentioned	1. The observational nature of the study: unknown reasons why individuals within our cohort chose to be vaccinated (or not) or why they had repeated PCR testing 2. Age difference between vaccinated and unvaccinated individuals resulted from the fact that the study period overlapped the beginning of the Israeli vaccination campaign 3. possibility of missing an infection and consequently reducing t…	No	No	Number of PCR tests varied across sub-groups (no method of minimisation)	Not mentioned	MHMO’s institutional review board (number 03-17-02-21), and investigators were exempt from requesting informed consent.
SB	5110	Abu-Raddad	Effectiveness of the BNT162b2 Covid-19 Vaccine against the B.1.1.7 and B.1.351 Variants	Correspondence	2021-05-05	USA	Not mention	To estimated effectiveness of the vaccine against any documented infection with the B.1.1.7 variant by comparing the incidence of infection among vaccinated persons with the incidence in the national cohort of persons who were antibody-negative.	Who had received at least one vaccine dose	163688 people	Retro Cohort study	From March 8 to March 31	The national, federated Covid-19 databases	No	Fully of BNT162b2 vaccine	Partially of BNT162b2 vaccine	RT-PCR test	Age, sex and nationality	Vaccine effectiveness was calculated as described by Jackson and Nelson and 95% confidence interval (CI)	Number and proportion	No	No	No	Cases and controls were matched one-to-one by age, sex, nationality, and reason for PCR testing; two sensitivity analyses were conducted by first matching by the exact testing date and second by a logistic regression to adjust for calendar week	95% confidence interval (CI)	2 weeks	N/A (any)	standardized national SARS-CoV-2 database	87.0% (95% CI,81.8 to 90.7) against the B.1.1.7 variant and 72.1% (95% CI, 66.4 to 76.8) against the B.1.351 variant.	Not mentioned	vaccine effectiveness against the B.1.351 variant was approximately 20 percentage points lower than the effectiveness (>90%) reported in the clinical trial1 and in real-world conditions in Israel4 and the United States	Yes	No	Test negative case control design to control for bias that may result from differences in health care–seeking behavior between vaccinated and unvaccinated persons	Yes	No
SB	5642	Tang	Asymptomatic and Symptomatic SARS-CoV-2 Infections After BNT162b2 Vaccination in a Routinely Screened Workforce.	Research letter	May 6, 2021	USA	Not-for-profit organization--the American Lebanese Syrian Associated Charities (ALSAC)	asymptomatic infections is a primary outcome and symptomatic infection is a secondary outcome	workers who met vaccination criteria	5,217 workers	cohort study	December 17, 2020-March 20, 2021	St Jude Children’s Research Hospital database	No	BNT162b2 (Pfizer) vaccination (counting from the first date of the first vaccination)	no vaccination (at all)	Routine RT-PCR test (atr least weekly)	Race, age and gender	The incidence rate ratio (IRR) with 95% CI	NA	NA	days after 1st and 2nd dose	Yes	Individuals with prior COVID-19 exposure were excluded	95% CI	13 weeks	Not mentioned	Not mentioned	TheIRR was 0.21 (95%CI,0.15-0.28) for any SARS-CoV-2 infection, 0.28 (95% CI, 0.18-0.42) for asymptomatic screen results, and 0.16 (95% CI, 0.10-0.25) for symptomatic or known exposure cases	Not mentioned	Limitations include the observational design; short follow-up time; small cohort size, which led to an inability to match the 2 groups and unequal follow-up; differential temporal risk during the surveillance; and that the group choosing not to be vaccinated may have been more prone to higher-risk behavior. The unequal follow-up time and the latter 2 limitations may have biased the results in fav…	N	No	Not mentioned	Not mention	not mention
SB	5727	Harris	Effect of Vaccination on Household Transmission of SARS-CoV-2 in England	Correspondence Letter	2021-06-23	England	Public Health England	To investigate whether vaccination would reduce transmission in the house- hold setting in the context of postvaccination infection	Household contacts from Household Transmission Evaluation Dataset (HOSTED) both vaccinated and unvaccinated. Inclusion criteria for the vaccinated group: those who received at least one dose of the ChAdOx1 nCoV-19 or BNT162b2 vaccine 21 days or more before testing positive.	961	case-control	January 4 - February 28, 2021	Household Transmission Evaluation Dataset (HOSTED) and individuall-level data from the National Immunization Management System (NIMS)	No	risk of secondary infection among unvaccinated household contacts of persons who had received at least one dose of the ChAdOx1 nCoV-19 or BNT162b2 vaccine	risk of secondary infection among unvaccinated household contacts of unvaccinated persons with infection	Secondary cases numbers with adjusted odds ration with 95% CI	age, sex, geographic region, calendar week of the index case, index of multiple deprivation and household type and size	1. Secondary cases numbers 2. Household contacts numbers of vaccinated people with the ChAdOx1 nCoV-19 or BNT162b2 vaccine	logistic regression models	logistic-regression models were used for adjustment for the age and sex of the person with the index case of Covid-19 (index patient) and the household contact, geographic region, calendar week of the index case, deprivation (a composite score of socioeconomic and other factors), and household type and size	Yes	1. Those who receive ChAdOx1 nCoV-19 and BNT162b2 vaccine 2. Unvaccinated group	Households in which the index case was vaccinated 1-14 days after testing positive for COVID-19 were also excluded, as were all contacts who had been vaccinated prior to the index case testing positive. We excluded index cases tested under ‘pillar 1’ of the national testing strategy, which is a proxy for a case being either hospitalised or a health worker. This was because the household contacts …	95% CI with adjusted Odds Ratios for the age and sex of the index patient and their household contact, geographic region, calendar week of the index case, and an index of multiple deprivation and household type and size.	7 weeks	vaccinated 21 days or more prior to testing positive for COVID-19	National Immunisation Management System	1. 96,898 secondary cases of Covid-19 (10.1%) from 960,765 household contacts of unvaccinated index patients. 2. 196 secondary cases of Covid-19 (5.7%) from 3,424 household contacts of vaccinated people with ChAdOx1 nCoV-19 vaccine ≥21 days before testing positive 3. 371 secondary cases of Covid-19 (5.7%) from 5,939 household contacts of vaccinated people with ChAdOx1 nCoV-19 vaccine ≥21 days bef…	Not mentioned	1. HOSTED does not include data on symptoms or cycle-threshold values and has information only on diagnosed cases. 2. Bias could occur if case ascertainment differed between household contacts of vaccinated persons and those of unvaccinated persons. 3. There may have been misclassification of index and secondary cases, which are determined on the basis of testing dates; however, such misclassific…	No	No	bias could occur if case ascertainment differed between household contacts of vaccinated persons and those of unvaccinated persons [no method of minimisation]	No mentioned	The Household Transmission Evaluation Dataset (HOSTED) surveillance system was reviewed and approved by the Public Health England Research Ethics Governance Group.
SB	9004	Walsh	Impact of first dose of BNT162b2 vaccine on COVID-19 infection among healthcare workers in an Irish hospital	Irish Journal of Medical Science	2021-05-27	Ireland	The Clinical Governance Department at Beaumont Hospital under	To rreviewed the rates of COVID-19 among staff vaccinated with their first vaccine dose and unvaccinated staff	All permanently employed HCWs during the first 8 weeks of the staff vaccination programme in Ireland hospital	4,458 healthcare staff	Retrospective Cohort study	From the 29th December 2020 to the 22nd February 2021.	Data obtained for clinical purposes from hospital database	No	Single dose of BNT162b2 vaccine	Not vaccinated (any vaccines)	RT-PCR test	SARS CoV 2 PCR positive, COVID-19 symptoms, close contact status	The odds ratio (OR) and 95% confidence interval (CI)	Number and proportion	No	No	No	No	95% confidence interval (CI)	8 weeks	0-7 days, 8-14 days, 15-21 days, 22-30 days, 39 days	Not stated	Positivity rates between the vaccinated and unvaccinated groups difered signifcantly with 5.8% of the vaccinated cohort testing COVID-19-positive versus 25.6% of those tested in the unvaccinated cohort (OR 0.18, C.I.0.13–0.25, p<0.01). Review of COVID-19 positive cases showed that the most common indication for SARS-CoV-2 testing in both vaccinated and unvaccinated HCWs was COVID-19 symptoms (49%…	Not mentioned	The retrospective nature, the differing HCW PCR positivity rates between vaccinated and unvaccinated HCWs, even after a single vaccination.	Yes	No (collected reason for testing)	Not mentioned	No	The the Clinical Governance Department at Beaumont Hospital
YT	5382	Mazagatos	Effectiveness of mRNA COVID-19 vaccines in preventing SARS-CoV-2 infections and COVID-19 hospitalisations and deaths in elderly long-term care facility residents, Spain, weeks 53 2020 to 13 2021	Rapid communication	2021-06-17	Spain	Not mention	To estimated the effectiveness of vaccination in preventing symptomatic and asymptomatic SARSCoV-2 infections, as well as COVID-19 hospitalisations and deaths in elderly LTCF residents in Spain, using the screening method and population-based data sources.	Elderly who aged 65 years and older in Spain, COVID19 exposure in an institutional or residential setting, and not being a social or healthcare worker.	-COVID-19 cases (n = 8,379), hospitalisations (n = 2,509), and deaths (n = 1,602) -Elderly residents (n = 338,145)	Using screening method and population-based data sources	from 27 December 2020 to 4 April 2021 (weeks 53 2020 to weeks 13 2021)	The national data report, including the National Epidemiological Surveillance Network (RENAVE) and the National COVID-19 Vaccination Registry (REGVACU)	No	Partially and fully of Moderna vaccination	Not vaccinated with any dose of vaccine or 14 days or less since vaccination with the first dose	RT-PCR test	Age and type of institution	The odds ratio (OR) and 95% confidence interval (CI)	Number and proportion	No	No	No	No	95% confidence interval (CI)	13 weeks	Partially vaccinated - dose 1: Vaccinated with the first dose of Comirnaty or Moderna COVID-19 vaccine, and more than 14 days since vaccination. Partially vaccinated - dose 2: Vaccinated with two doses of Comirnaty or Moderna COVID-19 vaccine, and less than 7 days since the second dose for Comirnaty or less than 14 days for Moderna COVID-19 vaccine. Full immunity not reached. Fully vaccinated: Va…	Vaccination status were retrived from the National COVID-19 Vaccination Registry (REGVACU).	The estimates were 71% (95% CI: 56–82%), 88% (95% CI: 75–95%), and 97% (95% CI: 92-99%), against SARS-CoV-2 infections (symptomatic and asymptomatic), and COVID-19 hospitalisations and deaths, respectively.	Not mentioned	Using COVID-19 surveillance information also has limitations because of data reporting and quality issues. Information on cases in LTCF is not integrated in the national COVID-19 surveillance	Yes	No	Data from cases and the control group come from different sources–RENAVE for cases and REGVACU for vaccine coverage. Both database are comprehensive registries of national coverage based on compulsory data reporting from all autonomous regions, allowing for a national VE estimation. (No method to minimise bias was menioned)	No	No
YT	5331	Kustin	Evidence for increased breakthrough rates of SARS-CoV-2 variants of concern in BNT162b2-mRNA-vaccinated individuals	Journal article	1905-07-13	Israel	the European Research Council (ERC) under the European Union’s Horizon 2020 research and innovation programme , an Israeli Science Foundation grant (3963/19) and by kind donations from the Milner and AppsFlyer foundations	To test the hypothesis that the B.1.1.7 and B.1.351 strains are able to overcome BNT162b2 mRNA vaccine protection, by comparing their distributions in infected vaccinated individuals and in infected non-vaccinated individuals.	members of Clalit Health Services	792	Matched retrospective cohort study	23 January 2021 to 7 March 2021	CHS’s data repositories	Yes	BNT162b2 1 and 2 doses	Unvaccinated	SARS-CoV-2 by PCR with reverse transcription	Age, Sex, living place	Cumulative infection rate		one-sided paired (exact) McNemar’s test, conditional logistic regression for adjusting confounding factors	Yes	B.1.351 and B.1.1.7 variants	A conditional logistic regression was used as a sensitivity analysis to include age as a possible confounder in case that matching was not sufficient,	95% CI	6 weeks	Controls who were not vaccinated before the positive PCR result. The dose1 group: individuals who had a positive PCR test that was performed between 14 days after the first dose and 6 days after the second dose. The dose2 group: and individuals who had a positive PCR test that was performed at least 7 days after the second vaccine dose.	Vaccination status were retrived from the Clalit Health Services databae.	No statistically significant difference was observed in the discordant rates of B.1.1.7 infection in dose2 cases versus unvaccinated controls (McNemar odds ratio (OR) of 6:4; one-sided exact McNemar test, P = 0.38. a significantly higher proportion of B.1.351 was observed in dose2 cases versus unvaccinated controls (McNemar OR of 8:1; one-sided exact McNemar test, P = 0.02). a significantly highe…	Following classification by Pangolin, the authors noted that one dose1 control sequence, originally classified as WT (B.1.235), was located within the B.1.351 clade on the phylogenetic tree. Its pair was classified as B.1.1.7, and they included this pair in an extreme scenarios analysis. This is in line with recent concerns regarding misclassifications of Pangolin, and led to manually verify the …	findings are preliminary and may be affected by various behavioral biases. In particular, vaccinees in Israel were exempt from quarantine and testing following exposure to a positive patient, and this may affect when and how they chose to be tested. Moreover, this created a bias in their symptomatic status—most vaccinees were likely tested only when they were symptomatic. For this reason, we refr…	No	No	To test whether sampling scheme was biased, the authors reconstructed a phylogenetic tree of all the sequenced samples together with additional available sequences from Israel, and observed that vaccinated and unvaccinated samples were highly interspersed along the tree, ruling out strong biases in sampling.	B.1.1.7, B.1.351	Yes
YT	5845	Thompson	Prevention and Attenuation of Covid-19 with the BNT162b2 and mRNA-1273 Vaccines	Journal article	1905-07-13	U.S.A.	the National Center for Immunization and Respiratory Diseases and the Centers for Disease Control and Prevention	1) To estimate the effectiveness of mRNA vaccines in preventing SARS-CoV-2 infection with partial and full vaccination, 2) among participants with laboratory-confirmed SARS-CoV-2 infection, we compared the mean viral RNA load in participants who were partially or fully vaccinated with the level in participants who were unvaccinated, 3) among participants with SARS-CoV-2 infection, we compared the…	health care personnel, first responders, and other essential and frontline workers	3975	Prospective cohort study	December 14, 2020, to April 10, 2021	Not applicable	No	BNT162b2 and mRNA-1273 Vaccines	Unvaccinated	SARS-CoV-2 infection confirmed by qualitative reverse-transcriptase–polymerase-chainreaction (RT-PCR) assay	Sex, Age, Race, Ethnic group, Occupation, Chronic condition, Use of PPE	Cumulative infection rate		Cox-regression analysis	Yes	removed person-days when participants had possible misclassification of vaccination status or infection or when the local viral circulation fell below 3%	use of an inverse probability of treatment weighting approach.5 Generalized boosted regression trees were used to estimate individual propensities to be at least partially vaccinated during each study week, on the basis of baseline sociodemographic and health characteristics and the most recent reports of potential virus exposure and PPE use	95% CI	4 months	Fully vaccinated (≥14 days after dose 2), partially vaccinated (≥14 days after dose 1 and <14 days after dose 2), or unvaccinated or to have indeterminate vaccination status (<14 days after dose 1)	Covid-19 vaccination status was reported by the participants in electronic and telephone surveys and through direct upload of images of vaccination cards. In addition, data from electronic medical records, occupational health records, or state immunization registries were reviewed at the sites in Minnesota, Oregon, Texas, and Utah.	Adjusted vaccine effectiveness was 91% (95% confidence interval [CI], 76 to 97) with full vaccination and 81% (95% CI, 64 to 90) with partial vaccination.	A sensitivity analysis removed person-days when participants had possible misclassification of vaccination status.	Brief Follow-up period, could have overestimated vaccine effectiveness if we disproportionately failed to detect infections among vaccinated participants because of attenuation of viral RNA load after vaccination or because of reductions in the sensitivity of RT-PCR assays associated with specimen collection by participants and shipping of specimens, have not completed genetic sequencing for all …	No	No	To minimize potential selection biases, recruitment of participants was stratified according to site, sex, age group, and occupation. Since results for febrile symptoms and duration of illness were based on participant-reported data, which can be subject to recall and confirmation biases, the findings for these measures were compared with the virologic findings of a reduced viral RNA load and dur…	No	Yes The individual protocols for the RECOVER study and the HEROES study were reviewed and approved by the institutional review boards at participating sites or under a reliance agreement.
YT	9002	Jaiswal	COVID-19 vaccine effectiveness in preventing deaths among high-risk groups in Tamil Nadu, India	Indian J Med Res Pub ahead of print	2021-06-01	India	none	effectiveness of vaccination in preventing COVID-19 deaths	police personnel in Tamil Nadu	117524	Retrospective cohort	Vaccination: 1 Feb - 14 May 2021 Death data collection: 13 Apr - 14 May 2021	Department of Police in Tamil Nadu database	yes	ChAdOx1 (Oxford AstraZeneca's vaccine manufactured by Serum Institute of India Limited, Pune) and BBV152 (Bharat Biotech Limited, Hyderabad) 1 and 2 doses	0 dose	incidence of COVID-19 deaths	0, 1, 2 doses of vaccination (no adjustment)	relative risk of COVID-19 deaths (calculated using incidence of COVID-19 deaths) aka stratified mortality rate	NA	relative risk of mortality associated with COVID-19 vaccination, 95%CI using OpenEpi software. The effectiveness of vaccination in preventing COVID-19 deaths was estimated using 1- Relative Risk formula[	no	no	no	95%CI	1 month	Not mentioned	The Tamil Nadu Police department has been documenting vaccination of its workforce.	The incidence of COVID-19 deaths among the vaccinated with zero, one and two doses were 1.17, 0.21 and 0.06 per 1000 police personnel respectively. Compared to unvaccinated individuals, the relative risk of COVID-19 deaths among those receiving one and two doses were 0.18 (95% CI: 0.08-0.43) and 0.05 (95% CI: 0.02-0.15) respectively. The vaccine effectiveness in preventing COVID-19 deaths with on…	Not mentioned	No adjustment for any confounders. No separate analysis for each vaccine type	yes	Yes (only mortality indicator was considered)	Potential confounders including age, comorbidities and previous exposure to COVID-19 infection could not be adjusted for, as the vaccination details were collected as aggregated numbers.	no	no need
YT	9005	Gupta	Incidence of SARS-CoV-2 Infection in Health Care Workers After a Single Dose of mRNA-1273 Vaccine	JAMA	2021-06-16	US	Publicly (US Department of Veterans Affairs)	evaluate the association between receipt of dose 1 of mRNA-1273 vaccine and SARS-CoV-2 infection	All VA Boston Healthcare System (VABHS) clinical and nonclinical HCWs were included	4028	Retrospective cohort	42 days starting on December 22, 2020	Not specified	Yes	mRNA-1273 vaccine, 1 dose	unvaccinated	SARS-CoV-2 reverse transcription–polymerase chain reaction (RT-PCR) positive test	2 additional hazard ratios excluding infections arising in the vaccinated group before days 8 and 15 following dose 1, respectively	hazard ratio (HR); Vaccine effectiveness was calculated as 100% × (1−HR)	n/a	survival analysis using a Cox proportional hazards model with a single time-varying treatment to estimate the hazard ratio (HR); Vaccine effectiveness was calculated as 100% × (1−HR)	no	n/a	n/a	P < .05 was considered significant in 2-sided tests	42-day	VE were measured before 8 and 15 days following the first dose of vaccination	Not mentioned	Vaccine clinical effectiveness was: 50.3% (95% CI, 23.0%-67.9%) for the entire 42-day period of follow-up 77.5% (95% CI, 61.2%-87.0%) for days 8 through 42 95.0% (95% CI, 86.0%-98.2%) for days 15 through 42	Not mentioned	observational design, the small number of participants from a single center, and the inability to adjust for confounding characteristics; hence, results may not generalize to other settings with different demographic characteristics.	no	No	This study did not adjust for confounding characteristics.	no	exempted
TA	9003	Garvey	Early observations on the impact of a healthcare worker COVID-19 vaccination programme at a major UK tertiary centre	Letter to the editor	2021-07-01	UK	None	To report preliminary observations on the impact of a healthcare worker (HCW) COVID-19 vaccination programme at University Hospitals Birmingham (UHB) NHS Foundation Trust, one of the UK's largest hospital Trusts.	Healthcare workers at University Hospitals Birmingham (UHB) NHS Foundation Trust	Since 01/04/20, UHB have tested 32,717 staff for COVID-19. Up to 23/02/21, the Trust has delivered one dose of vaccine to 25,335 HCWs out of a possible 30,000 workforce.	Retrospective cohort	28/03/20–21/03/21	An occupational health database of all COVID-19 positive HCWs	Not stated	One dose of BNT162b	No vaccination	The UHB testing programme detected SARS-CoV-2 RNA from nasopharyngeal swabs using a Panther Hologic real time polymerase chain reaction platform. All HCWs are encouraged to undertake lateral flow COVID-19 tests (Innova Medical Group, Inc.); positive tests were confirmed by PCR.	Vaccination and probability of testing positive, stratified over number of days	Probability of testing positive, hazard of testing positive		Multivariate logistic regression model; weighted cox regression	No	N/A	Not stated	95% CI	3.5 months	> 10 days after vaccination	registry	1) being vaccinated was associated with a decreased probability of testing positive (p = 1.40 × 10−10, odds ratio 2.35, 95% CI: 1.81–3.05) 2) probability of testing positive decreases as the gap between vaccination and testing increases (p = 0.00607) 3) vaccination was associated with a significantly lower hazard of testing positive during the time period in question (p < 0.0001). This model gave…	Not reported	Not mentioned	Yes	No	Not stated	N/A	Not applicable
TA	5135	Azamgarhi	BNT162b2 vaccine uptake and effectiveness in UK healthcare workers –a single centre cohort study	Journal article	1905-07-13	UK	Not stated	evaluate uptake and effectiveness after a single dose of the BNT162b2 vaccine during a time of high community COVID-19 prevalence	HCWs at our tertiary orthopaedic hospital [London] who were partially vaccinated with a single-dose BNT162b2 vaccine. All HCWs not infected on 26 February 2021 were censored. HCWs who had received the BNT162B2 vaccine elsewhere were included in the analysis. HCWs who reported to have received a different COVID-19 vaccine at follow-up were excluded.	1409 (62.3%) out of a total 2260 HCWs working at our hospital were partially vaccinated with a single-dose BNT162b2 vaccine. Of these, 38 received the BNT162b2 vaccine elsewhere. An additional 25 HCWs were identified as receiving a single-dose ChAdOx1 vaccine and were excluded from the analyses.	Retrospective cohort	15 January 2021 to 26 March 2021	National Immunisation and Vaccination System (NIVS) Cases were identified using Occupational Health records	Datasets are availabe from corresponding author	Partially vaccinated with BNT162B2 vaccine. Occupational health staff managed suspected COVID-19 infections in accordance with National Track and Trace Guidelines.	Unvaccinated	laboratory confirmed positive PCR test within 42 days of the end of the vaccination programme	Sex, race or ethnic group, age, staff group, days	Time to infection	Categorical data on baseline characteristics were compared using a two-sided Pearson’s χ2 test.	The Kaplan–Meier method was used to plot cumulative hazards for partially vaccinated and unvaccinated groups. Due to the survival nature of the outcome, the analyses were performed using Cox regression for both time periods.	Yes	Sex, race or ethnic group, age, staff group, time (0-13 days and more than 14 days)	groups were compared adjusting for demographic details found to vary significantly between groups. Hazard ratios were also adjusted for underlying COVID-19 infection rates in the London area. Significant efforts were made to obtain data on HCWs that received the vaccine elsewehere.	95% CI	42 days	> 10 days after vaccination	registry	The Kaplan Meier curves appear to be congruent from day 0, start to diverge at day 14, and then continue to diverge up to day 42. There was no significant difference in risk of infection between partially vaccinated and unvaccinated groups for the first 13 days of follow-up. From day 14 onwards, the adjusted analyses showed a 70.0% (95%CI 6.0–91.0%; p=0.04) reduction in the risk of infection in t…	Not reported	We did not test for the presence of pre-existing antibodies, which were not routinely available. Our study was conducted in a period of high prevalence but reducing incidence by the end of the follow-up period. It is possible that this could have flattened the curves in the Kaplan–Meier analysis having the effect of making the vaccine appear less effective.	Yes	No	Missing data about vaccine information, inclusion of potentially less susceptible individuals in the unvaccinated arm would be to make the vaccine appear more effective,	N/A	The study was approved by The Royal National Orthopaedic Hospital Research and Innovation Committee (RNOH RIC). A waiver of consent for clinical data collection was granted due to the use of anonymised data
TA	9006	Chodick	The effectiveness of the TWO-DOSE BNT162b2 vaccine- analysis of real-world data	Major Article in OUP Clinical Infectious Diseases	2021-05-17	Israel	No funding	To assess the effectiveness of two-dose BNT162b2 vaccine in reducing the risk of SARS-CoV-2 infection in a large cohort of immunized individuals, employing a vaccine-only study design	o All Israeli citizens aged 16 and above who were vaccinated with at least one dose of the BNT162b2 vaccine during a mass immunization program from December 19, 2020 to February 20, 2021. o Excluded from analysis were patients who had a documented positive SARS-CoV-2 prior to vaccination date (n=13,656) and individuals who joined MHS after February 2020 and therefore had an incomplete medical his…	o Excluded = 47,322 o Overall data for analysis = 1,178,597 individuals vaccinated with BNT162b2	Retrospective cohort study	December 19, 2020 to March 3, 2021	Maccabi Healthcare Services (MHS) database	Unclear (but not likely)	BNT162b2 (Pfizer) vaccine, 2 doses	BNT162b2 (Pfizer) vaccine, 1 dose	o Primary outcome was incidence rate of a SARS-CoV-2 infection confirmed with rt-PCR, between 7 to 27 days after second dose (protection-period), as compared to days 1 to 7 after the first dose, where no protection by the vaccine is assumed (reference-period) o Also collected information on hospitalizations due to COVID-19 among infected patients and subsequently mortality	controlled for age, sex, sector, SES, and chronic conditions	o Cumulative incidence plots of SARS-CoV-2 infection were created using Kaplan-Meier survival analysis and compared with the log-rank test. o VE was defined as infection relative risk reduction and calculated as: (1 – relative risk) × 100.	o Continuous variables were expressed as means (standards deviations [SD]) and medians (interquartile range, IQR). o Categorical variables were summarized as counts and percentages	o Incidence: generalized linear models, applying a negative-binomial distribution with a log-link and log-daily number of individuals-at-risk as an offset o Adjusted hazard ratios (aHRs) for COVID-19-related hospitalization or death among infected patients were calculated using Cox proportional hazards model adjusting for age, sex, calendar period of immunization, sector, and clinical characteris…	Yes	By age group, sex, patients residing in ultraorthodox Jewish or Israeli Arab sector, and chronic illness, including by calendar period	Not mentioned	95% CI	21 days	days 7–27 after the second dose	registry	o Data of 1,178,597 individuals vaccinated with BNT162b2 were analyzed (mean age 47.7 years [SD=18.1], 48.4% males) of whom 872,454 (74.0%) reached the protection period. o Overall, 4514 infections occurred during the reference period compared to 728 during the protection period, yielding a weighted mean daily incidence of 54.8 per 100,000 (95%CI: 26.1-115.0 per 100,000) and 5.4 per 100,000 (95%C…	Not reported	o follow-up time distributed differently over calendar time (adjusted by stratified analysis by calendar week) o focused only symptoms from physician reports; if symptoms developed after the visit = not captured in the data) o change in health seeking behavious for those with 2 doses which may have a lower test rate, leaving more asymptomatic infections undocumented o healthy vaccinee effect (if …	Yes	No	74% of the study participants were included in both periods, follow-up distributed differently over calendar time. However, when analyses were stratified by calendar week, results remained materially unchanged, change in health-seeking behavior between the periods where patients after 2 doses may have a lower test rate, leaving more asymptomatic infections undocumented. Nevertheless, this potenti…	Yes	The study protocol was approved by the MHS Ethics Committee
TA	5241	Flacco	Interim Estimates of COVID-19 Vaccine Effectiveness in a Mass Vaccination Setting: Data from an Italian Province	Journal article	1905-07-13	Italy	No funding	To evaluate COVID-19 vaccines effectiveness in the entire population of an Italian Province.	o All the subjects aged >=18 years who were resident in the province of Pescara, Italy on 1 January 2021. o Vaccinated subjects who received the first vaccine dose less than 14 (BNT162b2 and mRNA-1273) or 21 (ChAdOx1 nCoV-19) days before the end of follow-up were excluded from the analysis of the effectiveness of the first dose o Vaccinated subjects who received the second dose less than 14 days …	o total = 273,210 o for analysis = 245,226	Retrospective cohort study	1 January 2021 to 21 May 2021	Official vaccination, demographic, hospital and co-pay exemption datasets of the Local Health Unit (LHU) of Pescara	Yes (with request)	Pfizer–Biontech BNT162b2, Oxford–AstraZeneca ChAdOx1 nCoV-19 and Moderna mRNA-1273 vaccines; 0, 1, or 2 doses; other initiatives = test frequency or lockdown measures	No vaccine	o SARS-CoV-2 infection (detected through RT-PCR) o hospitalization o COVID-19 related in-hospital death	Age, gender, hypertension, diabetes, major cardio and cerebrovascular events, COPD, kidney diseases, and cancer	Frequency of each recorded outcome	Chi-squared test and Kruskal–Wallis test for categorical and continuous variables	o Cox proportional hazards analysis was then used to compute the relative hazards of the subjects who received—(a) >=1 dose; (b) 1 dose only; (c) 2 doses, versus none. o All multivariate models were adjusted for age, gender, hypertension, diabetes, major cardio and cerebrovascular events, COPD, kidney diseases, and cancer	yes	gender	Not mentioned	95% CI	14-21 days	14 days after the second dose for all vaccines	registry	o Among the subjects who received at least one vaccine dose, 85 infections (0.12%), 18 severe and 3 lethal COVID-19 cases were recorded after an average follow-up of 38 days. o Among the unvaccinated, the numbers were 6948 (4.00%), 933 (0.53%) and 241 (0.14%), respectively. o Overall, adjusting for age, gender, selected comorbidities, and follow-up duration, the risk of infection decreased by 98%…	Not reported	o Duration of follow-up = limited o prone to recall or misclassification bias based on the observational data; e.g. some infected persons, who reported being asymptomatic at the time of the interview, might have instead been presymptomatic	yes	No	recall or misclassification bias of vaccination status,	yes	Yes, the study was conducted according to the guidelines of the Declaration of Helsinki, and the research protocol was submitted to the Ethics Committee of the Emilia-Romagna Region (protocol code 2525/21).
TA	5326	Knobel	Coronavirus disease 2019 (COVID-19) mRNA vaccine effectiveness in asymptomatic healthcare workers	Journal article	1905-07-13	Spain	None	to present the effect of mRNA vaccination on subsequent polymerase chain reaction (PCR) test SARS-CoV-2 positivity in asymptomatic HCWs	Front-line HCWs of Hospital del Mar in Barcelona, Spain, routinely screened every 2 weeks for SARS-CoV-2 with PCR assays. We excluded HCWs who had a positive test before December 1. We included only PCR tests performed on asymptomatic HCWs without a known close contact with an infected person within the hospital.	2462	screening method	December 1, 2021 to April 20, 2021 (141 days). Routine screening every 2 weeks.	Participant age, sex, workplace, and type and dates of vaccine received were obtained from the Hospital administrative database	not stated	Most participants were vaccinated with Pfizer–BioNTech (73.5%). In total, 314 HCWs (12.8%) were not vaccinated by April 20, 2021.	Nonvaccinated	routinely screened every 2 weeks for SARS-CoV-2 with PCR assays. HCWs were contacted by the occupational health service of the hospital through mobile text messages and had a nasal swab taken by trained personnel.	Participant age, sex, workplace, and type and dates of vaccine	PCR positivity rates grouped by vaccination state	Percent Positivity According to Vaccination State	Vaccine effectiveness calculated from positivity rates	Yes	Unvaccinated, from vaccination until 14d after 1st dose, >14 d after first dose until 7 d after 2nd dose, >7 d after second dose	Not discussed	95% CI	141 days	2 weeks after the first dose and 1 week after the second dose	Hospital database	Test positivity decreased from 1.39% (95% confidence interval [CI], 1.11–1.67) for nonvaccinated HCWs to 0.13% (95% CI, 0.03–0.22) 1 week after the second vaccine dose, resulting in a 90.6% vaccine effectiveness. The PCR tests positivity between 2 weeks after the first dose and 1 week after the second was 0.81% (95% CI, 0.45–1.17), resulting in a 41.7% effectivity	Not reported	Two main limitations of our study should be noted. First, the small number of positives in the vaccinated groups (especially 2 weeks after the second dose) limited our ability to obtain narrower confidence intervals. Second, the rapidly changing dynamics of COVID-19 incidence in the general population might have influenced our results.	Yes	No	Prone to random error due to small number of outcomes	Not stated	Not stated
TA	5921	Kissling	Vaccine effectiveness against symptomatic SARS-CoV-2 infection in adults aged 65 years and older in primary care: I-MOVE-COVID-19 project, Europe, December 2020 to May 2021	Rapid communication	1905-07-13	8 European countries: England, France, Ireland, the Netherlands, Portugal, Scotland, Spain (three regions), Spain (Navarra region) and Sweden	This project has received funding from the European Union’s Horizon 2020 research and innovation programme under grant agreement No 101003673	o To measure overall and product-specific COVID-19 VE against symptomatic SARS-CoV-2 infection among those aged 65 years and older o To measure VE by time since vaccination.	o Adults aged 65 years and older in primary care o Sites included all, or a systematic sample of, acute respiratory infection (ARI) patients or patients presenting with common COVID-19 symptoms (at least one of the following symptoms: fever, cough, shortness of breath, sudden onset of anosmia/ageusia) who contacted the sentinel physician. o The Navarra region included all patients presenting to t…	4,964 patients, comprising 592 cases and 4,372 controls	Test-negative design	10 December 2020 to 31 May 2021	I-MOVE-COVID-19 network	Unclear	Pfizer–Biontech BNT162b2 and Oxford–AstraZeneca ChAdOx1 nCoV-19; 1 to 2 doses	1 dose	SARS-CoV-2 positive (RT-PCR)	Age group, sex and presence of at least one underlying chronic condition relevant to COVID-19 (diabetes, heart disease, chronic lung disease, immunodeficiencies)	Frequency of infection	Mean and percentage	o We compared the odds of vaccination between cases and controls. We computed VE as 1 minus the OR, expressed as a percentage. o We used logistic regression to model the OR, including study site as a fixed effect and month of swab taken in a crude analysis, and an adjusted logistic regression was also run.	No	-	Yes (mean imputation); In study sites where date of symptom onset was not available (one site) or had ≥ 25% of missing information (two sites), we imputed it as 3 days before the swab date, as 3 days was the median delay between onset and swab in the pooled data.	95% CI	14 days	>= 14 days post vaccination	Not reported	o The adjusted VE for any vaccine for one dose only and complete vaccination against symptomatic infection were 62% (95% CI: 45–74) and 89% (95% CI: 79–94), respectively. o The VE for Comirnaty for one dose only and complete vaccination were 61% (95% CI: 39–75) and 87% (95% CI: 74–93), respectively. o VE for Vaxzevria for one dose only was 68% (95% CI:39–83).	Imputation	o Small sample sizes in some sites o could not measure variant-specific VE due to the small proportion of sequencing results o selection bias, information bias o healthcare seeking behaviour	Yes	Yes	Small sample size, missing data, selection and information biases	Yes	Yes (varied by country)

## Sheet: Sheet1
	Country	Funding source	Population	Sample size	Study design*	Study time frame	Database(s)	Type(s) of vaccine	Outcome	Follow-up time
Lopez-Bernal 19	U.K.	None	Elderly people aged ≥70 years old	265745	Test negative case-control design	October 26, 2020 - February 21, 2021	National Immunisation Management System and hospital admission data	BNT162b2, ChAdOx1-S	SAR-CoV2 infection, hospital admissions, deaths	After 1st dose, 0-3, 4-6, 7-9, 10-13, 14-20, 21-27, 28-34, 35-41 and ≥42 days.; After 2nd dose, 0-3, 4-6, 7-13, and ≥14 days.
Vasileiou 20	U.K.	UK Research and Innovation (Medical Research Council), Research and Innovation Industrial Strategy Challenge Fund, Health Data Research UK	General population	5.4 million	Prospective cohort study	December 8, 2020 - February 22, 2021	Early Pandemic Evaluation and Enhanced Surveillance of COVID-19—EAVE II—database, Scottish Morbidity Record 01 database, and Rapid Preliminary Inpatient Data.	BNT162b2, ChAdOx1-S	Hospital admissions due to SARS-CoV-2 infection	After 1st dose, 0-6, 7-13, 14-20, 21-27, 28-34, 35-41, and ≥42 days
Tenforde 21	USA	Not stated	Adults with COVID-19–like illness admitted to 24 hospitals in 14 states. Patients were eligible if they were ≥65 years on the date of hospital admission, received clinical testing for SARS-CoV-2 by RT-PCR or antigen test within 10 days of illness onset, and had onset of symptoms 0–14 days before admission.	417	Observational study	January 1–March 26, 2021	Not stated	BNT162b2	SAR-CoV2 infection and hospital admissions	1) First vaccine dose <14 days before illness onset
										2) Within 14 days prior to onset of COVID-19–like illness
										3) Partially vaccinated, receipt of 1 dose of a 2-dose vaccine series ≥14 days before illness onset or 2 doses with the second dose received <14 days before illness onset
										4) Fully vaccinated, defined as receipt of both doses of a 2-dose vaccine series ≥14 days before illness onset
Haas 22	Israel	Israel MoH and Pfizer	≥16 years old residents of Israel	Isreali population in 1 of 4 nationwide medical insurance programmes	Observational study	January 24 - April 3, 2021	Nationwide Surveillance Data	BNT162b2	SAR-CoV2 infection, hospital admissions, deaths	At least 7 days after second dose, ≥7 days after the second dose, with the medium follow-up time of 48 days
Sansone 23	Italy	Not stated	Healthcare workers in Brescia	6904	Observational study	January 25, 2021 - April 13, 2021	No database used	BNT162b2	SAR-CoV2 infection	At least 7 days after second dose, ≥7 days after the second dose, with the medium follow-up time of 48 days
Keehner 24	USA	Not stated	Healthcare workers in University of California, San Diego (UCSD) and University of California, Los Angeles (UCLA)	36659	Observational study	December 16, 2020 – February 9, 2021	Electronic employee health record system at UCSD and UCLA	BNT162b2, mRNA 1273	SAR-CoV2 infection	After 1st dose: 7 days, 14 days, 21 days, 22nd day or later, before 2nd dose
										After 2nd dose: 7 days, 14 days, 15 days or later
Thompson 25	USA	Not stated	Healthcare workers, first responders, and frontline workers	3950	Observational study	December 14–18, 2020 - March 13, 2021.	No database used	BNT162b2, mRNA 1273	SAR-CoV2 infection	Partially immunized: ≥14 days after receiving first dose only, ≥14 days after first dose through receipt of second dose
										Fully immunized: ≥14 days after second dose
Fabiani 26	Italy	Not stated	Frontline healthcare workers	6423	Retrospective cohort study	December 27, 2020 - March 24, 2021	Local COVID-19 surveillance database	BNT162b2	SAR-CoV2 infection	21 days after 1st dose; 7 days after 2nd dose
Cavanaugh 27	USA	Not stated	Residents and healthcare workers	189	Retrospective cohort study	January 10 - March 1, 2021	Immunization registry review; facility interviews; medical records reviews	BNT162b2	SAR-CoV2 infection, symptomatic COVID-19 cases, hospital admissions, deaths	14 days after 2nd dose
Hall 11	U.K.	Public Health England, UK Department of Health and Social Care, and the National Institute for Health Research	Healthcare workers and staff ≥18 years old	23324	Prospective cohort study	Dec 7, 2020 - Feb 5, 2021	Participants enrolling to the National Immunization Management System	BNT162b2	SAR-CoV2 infection	For outcome: 8 weeks after first dose
										For vaccine: 21 days after 1st dose; 7 days after 2nd dose
Benenson 28	Israel	Not stated	Healthcare workers	6680	Descriptive cohort study	8 weeks after Dec 20, 2020	Not stated	BNT162b2	SAR-CoV2 infection	8 weeks after first dose (Dec 20, 2020)
Martínez-Baz 29	Spain	The Horizon 2020 program of the European Commission and the Carlos III Institute of Health with the European Regional Development Fund	Individuals aged ≥18 years covered by the Navarre Health Service with close contacts of laboratory-confirmed COVID-19 cases	20961	Prospective cohort study	January to April 2021	Not stated	BNT162b2, ChAdOx1-S	SAR-CoV2 infection	Not stated
Chodick 30	Israel	Not stated	All Maccabi Healthcare Services (MHS) members aged 16 years or older who were vaccinated during a mass immunization program	503875	Comparative effectiveness study	December 19, 2020 - January 15, 2021	Maccabi Healthcare Services	BNT162b2	SAR-CoV2 infection	Follow-up period for assessing VE ended in day 24 after the first dose, 3 days after day 21, at which point the second dose can be given.
Jameson 31	USA	None	All healthcare workers in a hospital	4318	Screening	December 17, 2020 - March 24, 2021	Not stated	BNT162b2	SAR-CoV2 infection	Not stated
Pilishvili 9	USA	Not stated	Routine employee testing performed based on site-specific occupational health practices.	1843	Test negative case-control study	January–March 2021	Not stated	BNT162b2, mRNA 1273	SAR-CoV2 infection	Not stated
Daniel 32	USA	Texas Department of State Health Services	University employees	23234	Descriptive data report	December 15, 2020 - February 28, 2021	University of Texas Southwestern Medical Center (UTSW)	BNT162b2, mRNA 1273	Decrease in the number of	Not stated
									employees who are either in isolation or quarantine and reduction in
									the incidence of infections
Angel 33	Israel	Not stated	Healthcare workers	6710	Retrospective cohort study	December 20, 2020 - February 25, 2021	Hospital data	BNT162b2	SAR-CoV2 infection	December 20, 2020, to January 2, 2021 (period 1), screened monthly or biweekly depending on their risk of exposure; from January 3 to 14, 2021 (period 2), wide screening regardless; January 15, 2021- February 25 (period 3), screen medium to high exposure risk and non–fully vaccinated health care workers screened monthly to weekly
Amit 34	Israel	Not stated	Healthcare workers	9109	Retrospective cohort study	December 19, 2020 - January 24, 2021	Not stated	BNT162b2	SAR-CoV2 infection	Days 1–14 and 15-28 after the first dose of the vaccine
Amit 35	Israel	Not applicable	Healthcare workers	4081	Active and passive surveillance	December 2-27, 2020	Primary data conduct using by questionnaire, hotline, on-call, web-based, and laboratory-confi rmed COVID-19	BNT162b2	SAR-CoV2 infection	A week after first dose
Britton 36	Israel	Not applicable	Skilled nurse residents	463	Retrospective cohort study	December 29, 2020 - February 12, 2021	The electronic medical record chart abstraction	BNT162b2	SAR-CoV2 infection	From >14 days after dose 1 through 7 days after dose 2
Dagan 37	USA	Not stated	Healthcare workers	4.7 million	Retrospective observational study	December 20, 2020 - February 1, 2021	Clallit Health Services (CHS)	BNT162b2	SAR-CoV2 infection, symptomatic COVID-19 cases, severe COVID-19 cases, hospital admissions, deaths	1.5 months or the follow-up ended at the earliest of the following events: occurrence of an outcome event, death unrelated to Covid-19, vaccination (for unvaccinated controls), vaccination of the matched control (for vaccinated persons), or the end of the study period.
Pritchard 38	U.K.	Department of Health and Social Care, Welsh Government and Department of Health on behalf of the Northern Ireland Government and Scottish Government.	General population ≥16 years old	383812	A large household survey with longitudinal follow-up	December 1, 2020 - May 8, 2021	The Office for National Statistics (ONS) COVID-19 Infection Survey	BNT162b2, ChAdOx1-S	SAR-CoV2 infection and infection severity	Not vaccinated; not previously positive; >21 d before vaccination, Not vaccinated; not previously positive; 1–21 d before vaccination, Vaccinated with 0–7 d ago, Vaccinated with 8–20 d ago, ≥21 d after first dose; no second dose, Post-second dose, Not vaccinated; previously positive <4 months ago, Not vaccinated; previously positive ≥4 months ago
Domi 39	USA	Not stated	Healthcare workers from CDC Tiberius system for Long Term Care facilities	12347	Retrospective observational study	December 20, 2020 - February 7, 2021	The CMS National Health Safety Network (NHSN) Public File Data	BNT162b2	SAR-CoV2 infection and mortality	Each week, starting 3 weeks after the first vaccination clinic took place
Jones 40	U.K.	Wellcome Trust/Medical Research Council/NHS Blood and Transplant/EPSRC	Healthcare workers	Approximately 9000	Retrospective cohort study	January 18, 2021 - January 31, 2021	Hospital-laboratory interface software, Epic (Verona, WI)	BNT162b2	SAR-CoV2 infection	Not clearly defined
Gras-Valenti 10	Spain	Not stated	Healthcare workers in Alicante General Hospital	268	Test negative case control	January 25, 2021 - February 7 2021	Registro Nominal de Vacunas de la Generalitat Valenciana	BNT162b2	SAR-CoV2 infection, symptomatic COVID-19 cases,	Classed as vaccinated 12 days after onset of symptoms or positive PCR for asymptomatic cases
Jara 41	Chile	The Agency Nacional de Investigacion & Millennium Science Initiative Program	Population ≥16 years old receiving at least 1 dose of CoronaVac	10187720	Prospective cohort study	February 2, 2021 - May 1, 2021	Database of Fondo Nacional de Salud (FONASA), the national public health insurance program.	CoronaVac	SAR-CoV2 infection, ICU admissions, deaths	Not clearly defined
	U.K.	Not stated	Healthcare workers in tertiary orthopaedic hospital in London	1409	Retrospective cohort	January 15, 2021 - March 26, 2021	National Immunisation and Vaccination System (NIVS)	BNT162B2	SAR-CoV2 infection	42 days
Azamgarhi
Gujar	India	Serum Institute of India	Population between ≥1 years old and <18 years old with documented evidence for testing for SARS-CoV-2 infection by reverse transcription polymerase chain reaction (RT-PCR) during pandemic season of SARS-CoV-2	548	Case-control study	February 1, 2020 - July 31, 2020	Not stated	MR vaccine	SAR-CoV2 infection	0.1 to 17.0 years after last dose of measles containing vaccine and SARS-CoV-2 testing
Knobel	Spain	Not stated	Healthcare workers in Hospital del Mar in Barcelona, Spain	2462	Screening method	December 1, 2021 – April 20, 2021	Hospital del Mar administrative database	BNT162b2	SAR-CoV2 infection	141 days
Harris	England	Public Health England	General population from Household Transmission Evaluation Dataset (HOSTED)	961	Cohort study	January 4, 2021 – February 28, 2021	Household Transmission Evaluation Dataset (HOSTED) and the National Immunization Management System (NIMS)	ChAdOx1 nCoV-19, BNT162b2	SAR-CoV2 secondary infection	21 days
Zaqout	Qatar	Qatar National Library	General population	199219	Retrospective observational cohort	December 23, 2020 - March 16, 2021	The COVID-19 database at the Communicable Disease Center,	BNT162b2		<7, 8–14, 15–21, 22–28, and >28 days from receipt of the first BNT162b2 dose
							Hamad Medical Corporation		SARS-CoV-2 infection
Mazagatos	Spain	Not stated	Elderly aged 65 years and older	338145	Cohort study	December 27, 2020 - 4 April 4,2021	National Epidemiological Surveillance Network (RENAVE) and the National COVID-19 Vaccination Registry (REGVACU)	mRNA-1273	SARS-CoV-2 infection	13 weeks
Abu-Raddad	USA	Not stated	Population who received at least 1 dose of vaccine	163688	Cohort study	March 8, 2021 -March 3, 2021	The national federated Covid-19 databases	BNT162b2	SARS-CoV-2 infection	2 weeks
Flacco	Italy	Not stated	General population aged 18 years old or older who were	245226	Retrospective cohort study	January 1, 2021 - May 21, 2021	Local Health Unit (LHU) of Pescara	BNT162b2, ChAdOx1 nCoV-19, mRNA-1273	SARS-CoV-2 infection, hospitalisation, death	14-21 days
			resident in the province of Pescara, Italy on 1 January 2021
Kissling	England, France, Ireland, the Netherlands,	European Union’s Horizon	Population aged 65 years and older in primary care	4964	Test-negative design	December 10, 2020 - May 31, 2021	I-MOVE-COVID-19 network	BNT162b2, ChAdOx1 nCoV-19	SARS-CoV-2 infection	14 days
	Portugal, Scotland, Spain and Sweden
Thompson	U.S.A.	National Center for Immunization and Respiratory Diseases and the Centers for Disease Control and	Healthcare workers	3975	Prospective cohort study	December 14, 2020,	Not applicable	BNT162b2, mRNA-1273	SARS-CoV-2 infection	4 months
		Prevention				- April 10, 2021
Kustin	Israel	European Research Council (ERC) under the European Union’s Horizon 2020 research and innovation programme, an Israeli Science Foundation and Milner and AppsFlyer foundations	Members of Clalit Health Services	792	Matched cohort study	January 23, 2021 to March 7, 2021	CHS’s data repositories	BNT162b2	SARS-CoV-2 infection	6 weeks
Tang	USA	American Lebanese Syrian Associated Charities (ALSAC)	Healthcare workers	5217	Cohort study	December 17, 2020 -March 20, 2021	St Jude Children’s Research Hospital database	BNT162b2	SARS-CoV-2 infection	13 weeks
Zacay	Israel	Not stated	Member of The Meuhedet Health Maintenance Organization (MHMO) aged 16 years or older who had at least 2 PCR tests during November, at least 2 PCR tests during December, and at least 1 PCR test during January	6286	Cohort study	January 1, 2021 - February 11, 2021	The Meuhedet Health Maintenance Organization (MHMO)	BNT162b2	SARS-CoV-2 infection	≥14 day after the first dose, 1-6 days after the second dose, ≥7 day after the second dose
Jaiswal	India	Not stated	Police personnel in Tamil Nadu	117524	Real world data analysis	13 Apr - 14 May 2021	Department of Police in Tamil Nadu database	ChAdOx	SARS-CoV-2 incidence of death	1 month
Garvey	UK	Not stated	Healthcare workers at University Hospitals Birmingham (UHB) NHS Foundation Trust	25335	Retrospective cohort	March 28, 2020 – March 21, 2021	Occupational health database of all COVID-19 positive healthcare workers	BNT162b	SARS-CoV-2 infection	3.5 months
Walsh	Ireland	The Clinical Governance Department at Beaumont Hospital	All permanently employed healthcare workers during the first 8 weeks of the staff vaccination programme in Ireland hospital	4458	Cohort study	December 29, 2020 – February 22, 2021	Hospital database	BNT162b2	SARS-CoV-2 infection	8 weeks
Gupta	US	US Department of Veterans Affairs	VA Boston Healthcare System (VABHS) clinical and nonclinical healthcare workers	4028	Retrospective cohort	December 22, 2020 – February 1, 2021	Not specified	mRNA-1273	SARS-CoV-2 infection	42 days
Chodick	Israel	Not stated	General population aged 16 and older who were vaccinated with at least one dose of the BNT162b2 vaccine during a mass immunization program from December 19, 2020 - February 20, 2021	1178597	Retrospective cohort study	December 19, 2020 - March 3, 2021	Maccabi Healthcare Services (MHS) database	BNT162b2	SARS-CoV-2 infection, hospitalsation and mortality	21 days
